# Supplementary material for: Clinical trials in Charcot-Marie-Tooth disorders: a retrospective and preclinical assessment
Source: Front Neurol. 2023 Sep 22;14:1251885. doi: 10.3389/fneur.2023.1251885 (PMC10556688; doi:10.3389/fneur.2023.1251885)
Supplement: Supplementary file 1 [file Table_1.XLSX]

## Sheet: Clinicaltrials.gov Studies
Rank	Title	Study type 1. Human drug trial (Phase X) 2. Human device trial (Phase X) 3. Natural history outcome (Humans, Animals- Neurophysiology, Imaging, Neuroexaminations, quali	Status	Participating Patient Number	Conditions	CMT and HMSN listed in ClinicalTrials.gov MeSH/research link from National Library of Medicine	Interventions	Outcome Measures	Phases	Study Designs	Country	Locations	URL	Published results	Extra sources
1	The Safety and Tolerability of Engensis (VM202) in Patients With CMT Subtype 1A (CMT1A)	Human biological treatment trial (Phase 1/2A)	Completed	12	CMT1A	Yes	Biological: Engensis (VM202)	Safety of intramuscular (IM) injections of Engensis in Participants|Evaluation of Severity of disease changes following Engensis injections|Evaluation of patient's neurological disability|Evaluation of the activity level of patients with peripheral neuropathy|Evaluation of patient's walking ability|Changes in fatty infiltration level of lower limb muscles|Evaluation of the presence of a disorder …	Phase 1|Phase 2	Allocation: N/A|Intervention Model: Single Group Assignment|Masking: None (Open Label)|Primary Purpose: Treatment	Korea	Samsung Medical Center, Seoul National University Hospital, Seoul, Korea, Republic of	https://ClinicalTrials.gov/show/NCT05361031	No	https://charcot-marie-toothnews.com/2021/11/10/gene-therapy-engensis-potential-cmt1a-phase-1-trial/
2	Driving Ability in Patients With CMT 1A	Functional Outcomes	Completed	32	CMT1A	Yes	Device: UIHC Driving Simulator	Driving Error Rate|Deceleration speed|Time to braking|Time to apply steering maneuvers	Not Applicable	Allocation: Randomized|Intervention Model: Single Group Assignment|Masking: Single (Outcomes Assessor)|Primary Purpose: Supportive Care	United States	University of Iowa, Iowa City, Iowa, United States	https://ClinicalTrials.gov/show/NCT02357355	Yes; https://n.neurology.org/content/86/16_Supplement/P1.141
3	Phase III Trial Assessing the Efficacy and Safety of PXT3003 in CMT1A Patients	Human drug trial (Phase 3)	Active, not recruiting	350E	CMT1A	Yes	Drug: (RS)-baclofen, naltrexone hydrochloride and D-sorbitol|Drug: Placebo	modified Overall Neuropathy Limitation Scale (mONLS)|10-Meter Walk Test|Quantified Muscular Testing (QMT) (bilateral foot dorsiflexion dynamometry)|Patient Global Impression of Severity (PGI-S)|Patient Global Impression of Change (PGI-C)|CMTNS-V2|QMT (hand grip)	Phase 3	Allocation: Randomized|Intervention Model: Parallel Assignment|Masking: Double (Participant, Investigator)|Primary Purpose: Treatment	United States	Cedars-Sinai Medical Center, Los Angeles, California, United States|UCLA Department of Psychiatry and Biobehavioral Sciences, Los Angeles, California, United States|UC Davis Health Department of Physical Medicine and Rehabilitation, Sacramento, California, United States|Hospital for Special Care, New Britain, Connecticut, United States|University of Florida Clinical Research Center, Gainesville, …	https://ClinicalTrials.gov/show/NCT04762758	No, active
4	Fall Risk Assessment in a Population of CMT Type 1A (CMT 1A) by Timed Up and Go Test	Functional Outcomes	Recruiting	40E	CMT1A	Yes	Diagnostic Test: Exploratory physiopathology study, including non-invasive functional explorations carried out in patients with CMT type 1A	Main explanatory variable: Time to complete the Timed Up and Go test (TUG) (in seconds)|Main dependent variable: Self-reported occurrence of fall.|: Muscle Strength measured by Medical Research Council (MRC) Scale|Maximum voluntary isokinetic strength of the quadriceps muscles at 30Â°/s (eccentric contraction) (Nm).|Maximum voluntary isometric strength of the quadriceps muscles at 45Â° (Nm).|Body…	Not Applicable	Allocation: N/A|Intervention Model: Single Group Assignment|Masking: None (Open Label)|Primary Purpose: Diagnostic	France	CHU de Clermont-Ferrand, Clermont-Ferrand, France	https://ClinicalTrials.gov/show/NCT05142059	No, recruiting
5	Change in MUNIX in Patients With CMT1A Undergoing a Home Ankle Strengthening Program Versus Standard of Care	Functional Outcomes	Completed	19	CMT1A	Yes	Other: Home Ankle Strengthing Program|Other: Standard of Care	Change in motor unit number index (MUNIX) of the peroneal nerve in the treatment arm versus the untreated arm from baseline to 12 weeks (Peroneal Munix at 12 weeks - Peroneal Munix at baseline,0-1,000a.u., higher numbers represent more motor units)|Change in motor unit number index (MUNIX) of the tibial nerve in the treatment arm versus the untreated arm from baseline to 12 weeks (Tibial MUNIX.at…	Not Applicable	Allocation: Randomized|Intervention Model: Parallel Assignment|Masking: Double (Investigator, Outcomes Assessor)|Primary Purpose: Diagnostic	United States	Vanderbilt University Medical Center, Nashville, Tennessee, United States	https://ClinicalTrials.gov/show/NCT03715283	No
6	Metabolomic Exploration of Dysregulated Lipid Metabolism in MFN2-related CMT2A (MetaDLM_CMT2A)	Natural history (blood)	Not yet recruiting	60E	CMT2A	Yes	Procedure: blood sample	Compare the metabolomics and lipidomics of CMT2A patients compared to witnesses using high resolution mass spectrometry	Not Applicable	Allocation: Non-Randomized|Intervention Model: Parallel Assignment|Masking: None (Open Label)|Primary Purpose: Other	France		https://ClinicalTrials.gov/show/NCT04881201	No, not yet recruiting
7	Determine the Safety and Dose of EN001 in Patients With CMT (CMT) Type 1A	Human drug trial (Phase 1)	Recruiting	12E	CMT1A	Yes	Drug: EN001	Number of participants of any Adverse Events (AEs)/Serious Adverse Events (SAEs) related investigational product|Determination of Dose-limiting toxicity (DLT) levels of EN001|Determination of Maximum tolerated dose (MTD) levels of EN001|Number of participants with Vital Signs abnormalities|Number of participants with clinically significant abnormalities of Physical Examinations|Number of particip…	Phase 1	Allocation: Non-Randomized|Intervention Model: Parallel Assignment|Masking: None (Open Label)|Primary Purpose: Treatment	Korea	Samsung Medical Center, Seoul, Korea, Republic of	https://ClinicalTrials.gov/show/NCT05333406	No, recruiting
8	A Study to Assess the Efficacy and Safety of PXT3003 in CMT Type 1A	Human drug trial (Phase 3)	Recruiting	176E	CMT1A	Yes	Drug: PXT3003|Drug: PXT3003 placebo	Overall Neuropathy Limitation Scale (ONLS) score|Treatment responders rate of PXT3003;|The sub-item of Arm and leg scores in Overall Neuropathy Limitation Scale (ONLS)|Total and sub-item score of CMT neuropathy score second version (CMTNS-V2);|10-Meter Walk Test (10MWT);|Nine-hole peg test (9HPT) for non-dominant hand ;|Quantified Muscular Testing (QMT) (grip strength and bilateral foot dorsiflex…	Phase 3	Allocation: Randomized|Intervention Model: Parallel Assignment|Masking: Quadruple (Participant, Care Provider, Investigator, Outcomes Assessor)|Primary Purpose: Treatment	China	Peking University Third Hospital, Beijing, China|Xuanwu Hospital Capital Medical University, Beijing, China|The First Bethune Hospital of Jilin University, Changchun, China|The Third Xiangya Hospital of Central South University, Changsha, China|The First Affiliated Hospital of Fujian Medical University, Fuzhou, China|Nanfang Hospital Southern Medical University, Guangzhou, China|The First Affilia…	https://ClinicalTrials.gov/show/NCT05092841	No, recruiting
9	Effects of Coenzyme Q10 on CMT	Human drug trial (Phase 1)	Completed	23	CMT (nonspecific)	Yes	Drug: Coenzyme Q10|Dietary Supplement: Coenzyme Q10	Changes in weakness, fatigue and pain in persons with CMT after supplementation with 600 mgs a day of Coenzyme Q10.|Improvements in quality of life in subjects with CMT before and after CoQ10 supplementation.|Measure blood serum levels of the oxidized and reduced forms of CoQ10.|Measure liver function tests	Phase 1|Phase 2	Allocation: Randomized|Intervention Model: Crossover Assignment|Masking: Quadruple (Participant, Care Provider, Investigator, Outcomes Assessor)|Primary Purpose: Supportive Care	United States	John P Murtha Neuroscience and Pain Institute, Johnstown, Pennsylvania, United States	https://ClinicalTrials.gov/show/NCT00541164	No, results submitted to clinicaltrials.gov, not published
10	Ascorbic Acid Treatment in CMT1A Trial (AATIC)	Human drug trial (Phase 2)	Completed	13	CMT1A	Yes	Drug: Placebo|Drug: ascorbic acid	Change in motor nerve conduction velocity of the median nerve after 1 year|Change in minimal F response latency of the median nerve after 1 year|Changes in compound muscle action potential amplitude and area after 1 year|Change in motor unit number estimation of the abductor pollicis brevis muscle after 1 year|Changes in handgrip strength, strength of armflexors, foot dorsiflexors, knee extensors…	Phase 2	Allocation: Randomized|Intervention Model: Parallel Assignment|Masking: Quadruple (Participant, Care Provider, Investigator, Outcomes Assessor)|Primary Purpose: Treatment	Netherlands	Department of Neurology Academic Medical Center University of Amsterdam, Amsterdam, P.O.Box 22660, Netherlands	https://ClinicalTrials.gov/show/NCT00271635	Yes; https://pubmed.ncbi.nlm.nih.gov/19909499/
11	High Dose Ascorbic Acid Treatment of CMT1A	Human drug trial (Phase 2)	Completed	110	CMT1A	Yes	Drug: Ascorbic acid (Vitamin C)|Drug: placebo	Mean change in the CMT Neuropathy Scale following high dose ascorbic acid ingestion, assessed at baseline and every 6 months throughout the trial.|Evaluation of PMP22 mRNA levels of myelinated peripheral nerve fibers.	Phase 2|Phase 3	Allocation: Randomized|Intervention Model: Parallel Assignment|Masking: Triple (Participant, Care Provider, Investigator)|Primary Purpose: Treatment	United States	Johns Hopkins University, Dept of Neurology, Baltimore, Maryland, United States|Wayne State University, Dept of Neurology, Detroit, Michigan, United States|University of Rochester Medical Center, Dept of Neurology, Rochester, New York, United States	https://ClinicalTrials.gov/show/NCT00484510	Yes; https://pubmed.ncbi.nlm.nih.gov/23797954/
12	Phase III Trial Assessing the Efficacy and Safety of PXT3003 in CMT1A Patients (PLEO-CMT)	Human drug trial (Phase 3)	Completed	323	CMT1A	Yes	Drug: PXT3003 dose 1|Drug: PXT3003 dose 2|Drug: placebo	Overall Neuropathy Limitation Scale (ONLS) Total Score|Mean of Ten Meter Walking Test (10MWT)|Mean of the CMTNS-v2 Sensory Score|Mean of the CMTNS-v2 Examination Score (CMTES-v2)|Mean of the Results at the Nine-Hole Peg Test (9-HPT)|Number of Subjects With at Least One TEAE|Incidence of AE Leading to Withdrawal of Study Drug|Incidence of SAEs	Phase 3	Allocation: Randomized|Intervention Model: Parallel Assignment|Masking: Triple (Participant, Investigator, Outcomes Assessor)|Primary Purpose: Treatment	United States	Department of Neurology, Cedars-Sinai Medical Center, Los Angeles, California, United States|Hospital for Special Care, New Britain, New Britain, Connecticut, United States|Department of Neurology, McKnight Brain Institute, Gainesville, Florida, United States|University of Kansas Medical Center, Kansas City, Kansas, United States|Brigham and Women's Hospital, Boston, Massachusetts, United States|…	https://ClinicalTrials.gov/show/NCT02579759	Yes; https://pubmed.ncbi.nlm.nih.gov/34656144/
13	Assessing Long Term Safety and Tolerability of PXT3003 in Patients With CMT Type 1A	Human drug trial (Phase 3)	Active, not recruiting	187	CMT1A	Yes	Drug: PXT3003	Incidence of treatment-emergent adverse events (TEAEs) related to PXT3003 during the follow-up in patients with CMT1A|Incidence of all TEAEs and their evaluation of type/nature, severity/intensity, seriousness, duration, relationship to study drug, and outcome|Incidence of adverse events leading to withdrawal of study drug|Overall Neuropathy Limitation Scale (ONLS) score, and its arm and leg sub-…	Phase 3	Allocation: Non-Randomized|Intervention Model: Parallel Assignment|Masking: None (Open Label)|Primary Purpose: Treatment	United States	Department of Neurology, Cedars-Sinai Medical Center, Los Angeles, California, United States|Department of Neurology, McKnight Brain Institute, Gainesville, Florida, United States|University of Kansas Medical Center, Kansas City, Kansas, United States|Brigham and Women's Hospital, Boston, Massachusetts, United States|University of Michigan Health System, Ann Arbor, Michigan, United States|Departm…	https://ClinicalTrials.gov/show/NCT03023540	No, active, not recruiting
14	Mexiletine for Muscle Cramps in CMT	Human drug trial (Phase 2)	Completed	4	CMT (nonspecific)	Yes	Other: Placebo|Drug: Mexiletine	Number of Participants With a Decrease in Cramp Duration|Number of Participants With a Decrease in Cramp Intensity	Phase 2	Allocation: Randomized|Intervention Model: Crossover Assignment|Masking: Quadruple (Participant, Care Provider, Investigator, Outcomes Assessor)|Primary Purpose: Treatment		University of Rochester, Rochester, New York, United States	https://ClinicalTrials.gov/show/NCT02561702	No, results submitted to clinicaltrials.gov, not published
15	BALTiC Study: A Feasibility Analysis of Home Based BALance Training in People With CMT	Functional Outcomes	Completed	16	CMT1A	Yes	Behavioral: Falls management plus exercise training|Behavioral: Falls management only	Balance performance|Recruitment rate|Falls monitoring|Bruininks Oseretsky Test (BOT)|Berg Balance test|BESTest|10 minute timed walk|Quantitative lower limb muscle strength testing|CMTES: Charcot Marie Tooth Examination Score|Falls Self Efficacy Scale|Walk-12|IPAQ: International Physical Activity Questionnaire|SF36: Short Form 36|Hospital Anxiety and Depression Score	Not Applicable	Allocation: Randomized|Intervention Model: Parallel Assignment|Masking: Single (Investigator)|Primary Purpose: Treatment	United Kingdom	National Hospital for Neurology and Neurosurgery, UCLH, London, United Kingdom	https://ClinicalTrials.gov/show/NCT02982343	No
16	Tools for Therapeutic Evaluation in CMT Type 1A: Outcome Measures and Biomarkers	Natural history (electrophysiology, MRI, blood)	Recruiting	80E	CMT1A	Yes	Other: Clinical evaluation|Other: electrophysiological record|Other: Muscle MRI|Other: blood samples analysis	Change of functional scores|Change of functional scores at|Walkin test	Not Applicable	Allocation: Non-Randomized|Intervention Model: Parallel Assignment|Masking: None (Open Label)|Primary Purpose: Other	France	Assistance Publique HÃ´pitaux de Marseille, Marseille, France|CHU Gui de Chauliac, CHU MONTPELLIER, Montpellier, France	https://ClinicalTrials.gov/show/NCT02596191	No, recruiting
17	Physical Activity in Persons With CMT: Developing a Measurement Instrument	Functional Outcomes	Enrolling by invitation	20E	CMT (nonspecific)	Yes	Other: Original IPAQ followed by a revised one.|Other: Revised IPAQ followed by an original one.	Total physical activity duration|Physical activity duration for different intensities from original and revised IPAQ-sf|Qualitative inputs from the pilot study participants for all of the study instruments	Not Applicable	Allocation: Randomized|Intervention Model: Crossover Assignment|Masking: Double (Care Provider, Investigator)|Primary Purpose: Screening	Norway	Oslo University Hospital, Oslo, Norway	https://ClinicalTrials.gov/show/NCT04461613	No, recruiting
19	Phase II, Randomized, Placebo-controlled Trial in Patients With CMT Type 1A	Human drug trial (Phase 2)	Completed	80	CMT1A	Yes	Drug: PXT3003 Low dose|Drug: PXT3003 Intermediate Dose|Drug: PXT3003 High Dose|Other: Placebo	Safety and Tolerability of PXT3003|To Obtain Preliminary Data on the Efficacy of PXT3003 on Clinical Scores and Functional Tests|To Assess the Pharmacodynamic Effect of PXT3003 on PMP22 mRNA Levels and Intra-epidermal Axon Density in Cutaneous Biopsy|To Assess the Pharmacodynamic Effect of PXT3003 on Selected Neurophysiological Parameters|To Assess the Pharmacodynamic Effect of PXT3003 on a Serie…	Phase 2	Allocation: Randomized|Intervention Model: Parallel Assignment|Masking: Quadruple (Participant, Care Provider, Investigator, Outcomes Assessor)|Primary Purpose: Treatment	France	HÃ´pital Roger Salengro, Lille, France|CHU Dupuytren, Limoges, France|CHU Lyon Sud, Lyon, France|HÃ´pital La Timone, Marseille, France|HÃ´tel Dieu, Nantes, France|Groupe Hospitalier PitiÃ©-SalpÃ©triÃ¨re, Paris, France	https://ClinicalTrials.gov/show/NCT01401257	Yes; https://pubmed.ncbi.nlm.nih.gov/25519680/
20	Study Evaluating Treatment of Forefoot Pain Related to Nerve Entrapment Using the Cryo-Touch III Device	Human device trial	Completed	7	Entrapment Neuropathy	Yes	Device: Cryo-Touch III Device	Improvement of forefoot pain at day 7|Duration of Treatment|Safety Endpoints	Not Applicable	Allocation: N/A|Intervention Model: Single Group Assignment|Masking: None (Open Label)|Primary Purpose: Treatment	United States	SOAR Medical Group, Redwood City, California, United States|International Clinical Research, Overland Park, Kansas, United States	https://ClinicalTrials.gov/show/NCT01753778	No
21	Gene Therapy for IGHMBP2-Related Diseases	Human biological treatment trial (Phase 1/2)	Enrolling by invitation	10E	CMT2S	Yes	Biological: Gene Therapy	Monitoring for the development of unacceptable toxicity.|For pre-ambulant participants, ages less than 18 months, change in the Neuromuscular Gross Motor Outcome (GRO) from baseline|For ambulant participants, change in the 100-meter timed test from baseline|For non-ambulant participants, ages 18 months to 6 years, change in the Neuromuscular Gross Motor Outcome (GRO) from baseline|For non-ambulan…	Phase 1|Phase 2	Allocation: N/A|Intervention Model: Single Group Assignment|Masking: None (Open Label)|Primary Purpose: Treatment	United States	Nationwide Children's Hospital, Columbus, Ohio, United States	https://ClinicalTrials.gov/show/NCT05152823	No, recruiting
22	Effect of Different Ultrasound Doses on Median Nerve Conduction Parameters	Human device trial	Not yet recruiting	120E	Entrapment Neuropathies	Yes	Device: Pulsed Ultrasound Therapy	CMAP distal latency|CMAP amplitude|CMAP duration|Nerve conduction study	Not Applicable	Allocation: Randomized|Intervention Model: Parallel Assignment|Masking: Double (Participant, Care Provider)|Primary Purpose: Treatment	Egypt	Amr Saadeldeen Shalaby, Cairo University	https://ClinicalTrials.gov/show/NCT05233488	No, not yet recruiting
23	The Treatment of the Median Nerve for the Elimination of the Symptoms Associated With the Carpal Tunnel Syndrome	Human therapy trial: physical therapy (Phase 1/2)	Completed	60E	Compression Neuropathy	Yes	Procedure: Ischemic Compression (thumb Pressure)	Levine DW Questionnaire (J.Bone Joint Surg Am 1993;75:1585-92)on carpal tunnel syndrome|A numerical scale,filled by the patient,where they give their perceived improvement from 0% to 100%.	Phase 1|Phase 2	Allocation: Randomized|Intervention Model: Crossover Assignment|Masking: Single (Participant)|Primary Purpose: Treatment	Canada	Guy Hains 2930 CÃ´te RIchelieu, Trois-RiviÃ¨res, Quebec, Canada	https://ClinicalTrials.gov/show/NCT00634738	Yes, https://www.ncbi.nlm.nih.gov/pmc/articles/PMC2921781/
24	The Effect of Ulnar Nerve Injury Localization on Sleep Quality in Patients With Ulnar Nerve Entrapment Neuropathy	Functional Outcomes	Completed	20	Ulnar Neuropathies	Yes	Diagnostic Test: EMG	Pittsburg Sleep Quality Index	Not Applicable	Allocation: N/A|Intervention Model: Single Group Assignment|Masking: None (Open Label)|Primary Purpose: Diagnostic	Turkey	Yuzuncu Yil University, Van, Turkey	https://ClinicalTrials.gov/show/NCT05177861	No
25	Acetyl-l-carnitine to Enhance Nerve Regeneration in Carpal Tunnel Syndrome	Human drug trial (Phase 2/3)	Completed	20	Compression Neuropathy	Yes	Drug: Acetyl-l-carnitine|Drug: placebo	Change in motor unit number estimates|Change in two point discrimination|Change in pressure sensitivity using Semmes-Weinstein Monofilaments|Change in cold detection threshold|Change in pain detection thresholds|Change in hand dexterity using the Purdue Pegboard|Change in disability scores using the Disability of Arm, Shoulder and Hand questionnaire|Change in hand symptoms using the Levine questi…	Phase 2|Phase 3	Allocation: Randomized|Intervention Model: Parallel Assignment|Masking: Quadruple (Participant, Care Provider, Investigator, Outcomes Assessor)|Primary Purpose: Treatment	Canada	Glenrose Hosptial, Edmonton, Alberta, Canada|Royal Alexandra Hospital, Edmonton, Alberta, Canada|University of Alberta Hospital, Edmonton, Alberta, Canada	https://ClinicalTrials.gov/show/NCT02141035	Yes, https://pubmed.ncbi.nlm.nih.gov/30589790/
26	Ultrasound Localization and Guided Injection for Superior Cluneal Nerve Entrapment	Natural history (imaging)	Recruiting	50E	Nerve Entrapment	Yes	Other: Ultrasound guided hydrodissection of superior cluneal nerve	Oswestry Disability Questionnaire|Short Form-36 Questionnaire|Visual analogue scale|Ultrasound evaluation of SCN (Grey scale)|Ultrasound evaluation of SCN (Elastography )|Electrophysiological test (Sensory nerve study)	Not Applicable	Allocation: N/A|Intervention Model: Single Group Assignment|Masking: None (Open Label)|Primary Purpose: Treatment	Taiwan	National Taiwan University Hospital, Bei-Hu Branch, Taipei, Wanhua District, Taiwan	https://ClinicalTrials.gov/show/NCT04478344	No, recruiting
27	Suprascapular Neuropathy in the Setting of Rotator Cuff Tears: Results of Arthroscopic Treatment	Human therapy trial: dissection	Completed	37	Entrapment Neuropathy	Yes	Procedure: Dissection of the superior transverse scapular ligament	Changes of function of suprascapular nerve, assessed by electromyographic (EMG) and nerve conduction studies (NCS).|Size of rotator cuff tear|Changes of fatty infiltration of rotator cuff muscles	Not Applicable	Allocation: Randomized|Intervention Model: Parallel Assignment|Masking: Triple (Participant, Investigator, Outcomes Assessor)|Primary Purpose: Treatment	Greece	First Orthopaedic Department of Aristotle University of Thessaloniki, 'G. Papanikolaou' Hospital, Thessaloniki, Exohi, Greece	https://ClinicalTrials.gov/show/NCT02318381	Yes, https://pubmed.ncbi.nlm.nih.gov/27876086/
28	Efficacy of Keyhole Approach to Carpal Tunnel Syndrome Under Ambulatory Strategy	Human therapy trial: keyhole approach	Completed	55	Entrapment Neuropathy	Yes	Procedure: keyhole approach	Levine Severity Scale	Not Applicable	Allocation: N/A|Intervention Model: Single Group Assignment|Masking: None (Open Label)|Primary Purpose: Treatment	Mexico	Ivan Segura Duran, University of Guadalajara	https://ClinicalTrials.gov/show/NCT03062722	Yes, https://pubmed.ncbi.nlm.nih.gov/28484650/
29	The Effectiveness of Tibial Nerve Mobilization in Patients With Tarsal Tunnel Syndrome	Human therapy trial: movement exercises	Recruiting	40	Neuropathic Pain	Yes	Other: Tibial Nerve Mobilization|Other: Foot-ankle range of motion exercises	Visual analogue scale|Evaluation of the tibial nerve with ultrasonography|Tinel's Sign|Foot Function Index|Neuropathic pain questionnaire	Not Applicable	Allocation: Randomized|Intervention Model: Factorial Assignment|Masking: Single (Investigator)|Primary Purpose: Treatment	Turkey	Kutahya Health Sciences University, KÃ¼tahya, Turkey	https://ClinicalTrials.gov/show/NCT05307354	No, recruiting
30	Postoperative Alpha Lipoic Acid in the Carpal Tunnel Syndrome: a Randomized Controlled Trial.	Human therapy trial: median nerve decompression	Completed	64	Entrapment Neuropathy	Yes	Procedure: Median nerve decompression at the wrist|Dietary Supplement: Alpha lipoic acid post median nerve decompression	Change in Median nerve conduction velocity|Score with Boston questionnaire on carpal tunnel syndrome|Two point discrimination test on index finger pulp	Phase 4	Allocation: Randomized|Intervention Model: Parallel Assignment|Masking: Quadruple (Participant, Care Provider, Investigator, Outcomes Assessor)|Primary Purpose: Treatment		Istituto Ortopedico Rizzoli, Bologna, Italy	https://ClinicalTrials.gov/show/NCT01895621	Yes, https://pubmed.ncbi.nlm.nih.gov/28249792/
31	Nivolumab After Combined Modality Therapy in Treating Patients With High Risk Stage II-IIIB Anal Cancer		Active, not recruiting	344E	Anal Basaloid Carcinoma|Anal Canal Cloacogenic Carcinoma|Anal Margin Squamous Cell Carcinoma|Stage IIB Anal Cancer AJCC v8|Stage III Anal Cancer AJCC v8|Stage IIIA Anal Cancer AJCC v8|Stage IIIB Anal Cancer AJCC v8|Stage IIIC Anal Cancer AJCC v8	Yes	Biological: Nivolumab|Other: Patient Observation	Disease free survival|Objective response rate|Severe toxicity interval|Colostomy-free survival|Overall survival|Incidence of toxicities	Phase 3	Allocation: Randomized|Intervention Model: Parallel Assignment|Masking: None (Open Label)|Primary Purpose: Treatment		University of Alabama at Birmingham Cancer Center, Birmingham, Alabama, United States|Anchorage Associates in Radiation Medicine, Anchorage, Alaska, United States|Anchorage Radiation Therapy Center, Anchorage, Alaska, United States|Alaska Breast Care and Surgery LLC, Anchorage, Alaska, United States|Alaska Oncology and Hematology LLC, Anchorage, Alaska, United States|Alaska Women's Cancer Care, A…	https://ClinicalTrials.gov/show/NCT03233711	No, active, not recruiting
32	The Effect of Ulnar Nerve Entrapment Localization on Ipsilateral Upper Extremity Functions. The Effect of Ulnar Nerve Entrapment Localization on Ipsilateral Upper Extremity Functions. The Effect of Ulnar Nerve Entrapment Localization on Ipsilateral Upper Extremity Functions.		Completed	20	Ulnar Neuropathies	Yes	Diagnostic Test: EMG	Disabilities of the Arm, Shoulder and Hand (DASH) score	Not Applicable	Allocation: N/A|Intervention Model: Single Group Assignment|Masking: None (Open Label)|Primary Purpose: Diagnostic		Yuzuncu Yil University, Van, Turkey	https://ClinicalTrials.gov/show/NCT05175209	No
33	Treatment for Ulnar Neuropathy at the Elbow		Recruiting	150E	Peripheral Nervous System Diseases|Nerve Compression Syndromes|Cubital Tunnel Syndrome	Yes	Procedure: Simple decompression of the ulnar nerve|Behavioral: Conservative treatment	Improvement/remission|UNE symptoms	Not Applicable	Allocation: Randomized|Intervention Model: Parallel Assignment|Masking: Single (Investigator)|Primary Purpose: Treatment		University Medical Center Ljubljana, Department of Neurology, Institute of Clinical Neurophysiology, Ljubljana, Slovenia	https://ClinicalTrials.gov/show/NCT03651609	No, recruiting
34	The Importance of the Superior Cluneal Nerve in Patients With Low Back Pain		Not yet recruiting	250E	Low Back Pain|Nerve Entrapment Syndrome|Radiating Pain	Yes	Diagnostic Test: ultrasound-guided diagnostic nerve block with lidocaine	More than 50% reduction in pain with diagnostic nerve block	Not Applicable	Allocation: N/A|Intervention Model: Single Group Assignment|Masking: None (Open Label)|Primary Purpose: Diagnostic			https://ClinicalTrials.gov/show/NCT05303597	No, not yet recruiting
35	Dextrose, Corticosteroids and Surgical Release in Carpal Tunnel Syndrome		Recruiting	100E	Peripheral Nervous System Diseases|Nerve Compression Syndromes|Carpal Tunnel Syndrome	Yes	Drug: Corticosteroid vs. Dextrose|Procedure: Corticosteroid or Dextrose vs. Surgery	Visual Analog Scale (VAS) Score|Global Assessment of Treatment Results|Boston Carpal Tunnel Syndrome Questionnaire (BCTQ) Score|Median Nerve Distal Motor Latency (DML)|Ulnar and Median Antidromic Sensory Nerve Action Potentials (SNAPs)|Median Nerve Cross-sectional Area (CSA)|Palmar Bowing of the Flexor Retinaculum	Not Applicable	Allocation: Randomized|Intervention Model: Single Group Assignment|Masking: Double (Participant, Investigator)|Primary Purpose: Treatment		University Medical Center Ljubljana, Department of Neurology, Institute of Clinical Neurophysiology, Ljubljana, Slovenia	https://ClinicalTrials.gov/show/NCT04014244	No, recruiting
36	Diagnosis of Carpal Tunnel Syndrome: Effectiveness of Diagnostic Tests. Clinical Trial of Accuracy		Completed	115	Carpal Tunnel Syndrome|Compression Neuropathy, Carpal Tunnel|Median Neuropathy, Carpal Tunnel	Yes	Diagnostic Test: accuracy diagnostic	Accuracy of the ultrasonography (US)|Accuracy of the electromyograph (EMG)|Life quality|Improvement in severity of symptoms and functional status of the patients	Not Applicable	Allocation: N/A|Intervention Model: Single Group Assignment|Masking: None (Open Label)|Primary Purpose: Diagnostic		Hospital Regional do Vale do Paraiba, Taubate, SÃ£o Paulo, Brazil	https://ClinicalTrials.gov/show/NCT02553811	Yes, https://bmcmusculoskeletdisord.biomedcentral.com/articles/10.1186/s12891-018-2036-4
37	Effect of Chitosan Phonophoresis On Cubital Tunnel Syndrome		Active, not recruiting	54	Cubital Tunnel Syndrome|Ulnar Nerve Entrapment at Elbow|Ulnar Nerve Compression|Ulnar Nerve Entrapment Syndrome	Yes	Device: Chitosan Phonophoresis|Device: Therapeutic Ultrasound|Device: Splinting|Other: Neural mobilization exercises of the ulnar nerve	Changes in ulnar nerve conduction velocity from baseline and 5 weeks posttreatment|Changes in pain intensity at 5 weeks posttreatment|Changes in function using QUICK DASH scale at 5 weeks posttreatment	Not Applicable	Allocation: Randomized|Intervention Model: Parallel Assignment|Masking: Double (Care Provider, Outcomes Assessor)|Primary Purpose: Treatment		October 6 University Hospital, Al á¸¨ayy Ath ThÄmin, Giza, Egypt	https://ClinicalTrials.gov/show/NCT05212311	No, active, not recruiting
38	High Intensity Laser Therapy in Carpal Tunnel Syndrome		Recruiting	60	Carpal Tunnel Syndrome|Entrapment Neuropathy|Median Neuropathy|Musculoskeletal Diseases	Yes	Device: High-intensity laser therapy (HILT)|Device: Sham High-intensity laser therapy (sham HILT)	The Boston carpal tunnel questionnaire: 0(Baseline), Change from Baseline at 3rd and 12th weeks|Visual analogue scale (VAS) [ Time Frame: 0(Baseline), Change from Baseline VAS at 3rd and 12th weeks ]|Median nerve distal motor latency.Time Frame: 0(Baseline), Change from Baseline at 3rd and 12th weeks|Sensory nerve conduction velocity Time Frame: 0(Baseline), Change from Baseline at 3rd and 12th w…	Not Applicable	Allocation: Randomized|Intervention Model: Parallel Assignment|Masking: Double (Participant, Outcomes Assessor)|Primary Purpose: Treatment		Afyonkarahisar Health Sciences University, Merkez, AfyonkarahiÌ‡sar, Turkey	https://ClinicalTrials.gov/show/NCT04949373	No, recruiting
39	The CONTRoL Trial: Cryotherapy vs. cOmpression Neuropathy TRiaL		Active, not recruiting	100E	CIPN - Chemotherapy-Induced Peripheral Neuropathy	Yes	Device: Cryotherapy|Device: Compression Therapy|Device: Loose glove/sock	Change in Functional Assessment of Cancer Therapy-Taxane (FACT-Taxane) Neurotoxicity (NTX) Scale Score|Change in NCI-CTCAE grade for CIPN|Incidence in skin/nail toxicity|Comfort with Intervention Scale Score|Vibration Perception Threshold|Subjects perceived pain and pressure using Neuropen Test|Average time to complete 'timed get up and go' test|Time of the Tandem and Unipedal Stance Test	Not Applicable	Allocation: Randomized|Intervention Model: Sequential Assignment|Masking: None (Open Label)|Primary Purpose: Prevention		Columbia University Medical Center, New York, New York, United States	https://ClinicalTrials.gov/show/NCT03873272	No, active, not recruiting
40	Choline Magnesium Trisalicylate and Combination Chemotherapy in Treating Patients With Acute Myeloid Leukemia		Completed	27	Adult Acute Megakaryoblastic Leukemia (M7)|Adult Acute Minimally Differentiated Myeloid Leukemia (M0)|Adult Acute Monoblastic Leukemia (M5a)|Adult Acute Monocytic Leukemia (M5b)|Adult Acute Myeloblastic Leukemia With Maturation (M2)|Adult Acute Myeloblastic Leukemia Without Maturation (M1)|Adult Acute Myeloid Leukemia in Remission|Adult Acute Myeloid Leukemia With 11q23 (MLL) Abnormalities|Adult …	Yes	Drug: choline magnesium trisalicylate|Drug: idarubicin|Drug: cytarabine|Other: laboratory biomarker analysis	Inhibition of NF-kB Target Transcripts and/or Inhibition of Drug Efflux in at Least 50% of Patients	Phase 2	Allocation: Randomized|Intervention Model: Parallel Assignment|Masking: None (Open Label)|Primary Purpose: Treatment		Rutgers Cancer Institute of New Jersey, New Brunswick, New Jersey, United States	https://ClinicalTrials.gov/show/NCT02144675	Yes, https://pubmed.ncbi.nlm.nih.gov/27659510/
41	SERENDEM : MD1003 in Patients Suffering From Demyelinating Neuropathies, an Open Label Pilot Study		Completed	15	Chronic Inflammatory Demyelinating Polyneuropathy|Peripheral Neuropathy|CMT|CMT Type 1A|CMT, Type 1B|Anti-MAG Neuropathy	Yes	Drug: MD1003	Motor Nerve Conduction Velocity (m/Sec)|Distal Latency (Msec)|F Wave Latency (Msec)|Length of Motor Nerve Potential|ONLS (Overall Neuropathy Limitations Scale)|Change From Baseline at Week 48 for Timed 10-meter Walk Test|Absolute Change From Baseline at Week 48 for Medical Research Council (MRC) Subscore (Total Muscle) and Total Score|INCAT Sensory Sum Score (ISS)|6-minute Walk Test|Posturography…	Phase 2	Allocation: N/A|Intervention Model: Single Group Assignment|Masking: None (Open Label)|Primary Purpose: Treatment		HÃ´pital Henri Mondor, CrÃ©teil, France, Creteil, France	https://ClinicalTrials.gov/show/NCT02967679	No, results submitted to clinicaltrials.gov, not published
42	Sonographic Examination Cubital Tunnel Release		Completed	60	Ulnar Nerve Compression, Cubital Tunnel	Yes	Procedure: Cubital tunnel release	American Shoulder and Elbow Society Function Score|Jamar dynamometer (grip strength)|Static-2 point discrimination test|4-point Likert-type scale	Phase 3	Allocation: Non-Randomized|Intervention Model: Parallel Assignment|Masking: None (Open Label)|Primary Purpose: Treatment		Dr.Lucchina Stefano, Locarno, Canton Ticino, Switzerland	https://ClinicalTrials.gov/show/NCT02739945	Yes, https://journals.sagepub.com/doi/full/10.1177/1558944719857816
43	Follow-up and Outcome of Operative Treatment With Decompressive Release Of The Peroneal Nerve		Not yet recruiting	182E	Peroneal Nerve Entrapment	Yes	Procedure: Neurolysis peroneal nerve|Other: Maximal physiotherapy	The difference in distance covered in meters during the six-minute walk test (6MWD) between baseline and 9 months after randomization.|Time to recovery|Ankle dorsiflexion strength as measured by the Medical Research Council score (MRC-score).|Ankle dorsiflexion strength as measured by isometric dynamometry.|Complications and neurologic deficits: Motor changes as assessed by the Medical Research C…	Not Applicable	Allocation: Randomized|Intervention Model: Parallel Assignment|Masking: Single (Outcomes Assessor)|Primary Purpose: Treatment		AZ Groeninge, department of neurosurgery, Kortrijk, West-Vlaanderen, Belgium|ULB Erasme, department of neurosurgery, Brussels, Belgium|Ziekenhuis Oost-Limburg, department of neurosurgery, Genk, Belgium|University Hospitals Of Leuven, department of neurosurgery, Leuven, Belgium|CHU de LiÃ¨ge, department of neurosurgery, LiÃ¨ge, Belgium|Leids Universitair Medisch Centrum, department of neurosurgery…	https://ClinicalTrials.gov/show/NCT04695834	No, not yet recruiting
44	Efficacy of Shortwave Diathermy in Ulnar Nerve Entrapment on the Elbow		Completed	76	Ulnar Nerve Entrapment at Elbow	Yes	Other: shortwave diathermy treatment|Other: placebo shortwave diathermy treatment	pain in hand and elbow due to ulnar nerve entrapment|hand function in daily living activities	Not Applicable	Allocation: Randomized|Intervention Model: Parallel Assignment|Masking: Triple (Participant, Investigator, Outcomes Assessor)|Primary Purpose: Treatment		Sureyyapasa Chest Diseases and Chest Surgery Hospital, Ä°stanbul, Maltepe, Turkey	https://ClinicalTrials.gov/show/NCT04275505	Yes, https://journals.sagepub.com/doi/full/10.1177/0269215520930062
45	Simple Decompression Versus Anterior Transposition of the Ulnar Nerve		Completed	56	Humeral Fractures|Ulnar Nerve Compression	Yes	Procedure: Simple decompression|Procedure: anterior subcutaneous transposition	The primary outcome will be signs of ulnar neuropathy, measured using two clinical staging systems to assess the degree of dysfunction of the ulnar nerve (the classification system of Gabel and Amadio13).|Secondary outcome measurement will include a patient-oriented, limb-specific, functional measurement questionnaire (Disabilities of the Arm, Shoulder and Hand Instrument-DASH)	Not Applicable	Allocation: Randomized|Intervention Model: Parallel Assignment|Masking: None (Open Label)|Primary Purpose: Treatment		St. Michael's Hospital, Toronto, Ontario, Canada	https://ClinicalTrials.gov/show/NCT01051869	Yes, https://www.jshoulderelbow.org/article/S1058-2746(17)30379-8/pdf
46	NuroSleeve Powered Brace & Stimulation System to Restore Arm Function		Recruiting	20E	Neurologic Diseases|Hemiparesis|Quadriplegia|Muscular Dystrophies|Arthrogryposis|Spinal Cord Injuries|CMT|Stroke|Weakness of Extremities as Sequela of Stroke|Weakness Due to Upper Motor Neuron Dysfunction|Amyotrophic Lateral Sclerosis|Spinal Muscular Atrophy|Arm Paralysis|Cerebral Palsy	Yes	Device: Neurosleeve	Change in Canadian Occupational Performance Measure score at 8 weeks|Change from Baseline Action Research Arm Test (ARAT) score at 8 weeks	Not Applicable	Allocation: N/A|Intervention Model: Single Group Assignment|Masking: None (Open Label)|Primary Purpose: Supportive Care		Thomas Jefferson University, Philadelphia, Pennsylvania, United States	https://ClinicalTrials.gov/show/NCT04798378	No, recruiting
47	A Single-portal Endoscopic Approach Through Subcutaneous Tunnel for Carpal Tunnel Release		Completed	192	Carpal Tunnel Syndrome	Yes	Procedure: a single-portal palm approach	The sensibility of the pulps of thumb, index finger, and middle finger (mm)|Severity of symptoms and functional status	Not Applicable	Allocation: N/A|Intervention Model: Single Group Assignment|Masking: None (Open Label)|Primary Purpose: Treatment			https://ClinicalTrials.gov/show/NCT05094778	No
48	Assessment of Carpal Tunnel Syndrome by Shearwave Elastography		Enrolling by invitation	20E	Carpal Tunnel Syndrome	Yes	Device: FDA approved ultrasound system with shear wave elastography capability	Evaluate the treatment response by shear wave elastography (SWE)|Correlate shear wave elastography (SWE) measurements with patient-reported measures of symptom severity and functional status scores and severity of pre-operative electrodiagnostic tests (EDX) elasticity	Not Applicable	Allocation: Randomized|Intervention Model: Single Group Assignment|Masking: None (Open Label)|Primary Purpose: Diagnostic		Mayo Clinic in Arizona, Scottsdale, Arizona, United States|Mayo Clinic in Rochester, Rochester, Minnesota, United States	https://ClinicalTrials.gov/show/NCT04804293	No, enrolling by invitation
49	Percutaneous Needle Electrolysis Versus Surgery in the Treatment of Carpal Tunnel Syndrome		Completed	140	Carpal Tunnel Syndrome	Yes	Other: PNE|Procedure: Surgery for CTS	Changes of the Boston Questionnaire for Carpal Tunnel Syndrome|Changes of the Clinical Symptoms Carpal Tunnel Syndrome Scale|Change of pain level|Change of Semmes Weinstein Mini monofilament kit|Change of the Hand Dynamometer|Changes of the Muscles strength by KendallÂ´s scale|Changes of the SF-12 Questionnaire (Short Form 12 Questionnaire)	Not Applicable	Allocation: Randomized|Intervention Model: Parallel Assignment|Masking: Single (Participant)|Primary Purpose: Treatment			https://ClinicalTrials.gov/show/NCT04216147	No
50	The ACTS Trial: N-acetylcysteine (NAC) and Night-splinting as a Non-operative Treatment for Carpal Tunnel Syndrome		Recruiting	240E	Carpal Tunnel Syndrome|Hand Injuries and Disorders|Nerve Compression|Splints|Carpal Tunnel|Carpal Tunnel Release	Yes	Drug: N-Acetyl cysteine|Device: Wrist Splint	Change from baseline Boston Carpal Tunnel Questionnaire (BCTQ) at 8 weeks|Number of participants who elect to have surgical carpal tunnel decompression after 8 weeks|Number of participants who elect to have surgical carpal tunnel decompression after 6 months|Change from baseline Boston Carpal Tunnel Questionnaire (BCTQ) at 6 months	Phase 4	Allocation: Randomized|Intervention Model: Parallel Assignment|Masking: Quadruple (Participant, Care Provider, Investigator, Outcomes Assessor)|Primary Purpose: Treatment		Queen Elizabeth II Health Sciences Center, Halifax Infirmary Site, Halifax, Nova Scotia, Canada	https://ClinicalTrials.gov/show/NCT04460521	No, recruiting
51	Clinical Validation of DystoniaNet Deep Learning Platform for Diagnosis of Isolated Dystonia		Not yet recruiting	1000E	Dystonia|Drug Induced Dystonia|Parkinson Disease|Essential Tremor|Dyskinesias|Myoclonus|Tic Disorders|Torticollis|Ulnar Nerve Entrapment|Temporomandibular Joint Disorders|Dysphonia	Yes	Diagnostic Test: DystoniaNet-based diagnosis of isolated dystonia	Correctness of clinical diagnosis of dystonia using the DystoniaNet algorithm|Time of clinical diagnosis of dystonia using the DystoniaNet algorithm	Not Applicable	Allocation: Randomized|Intervention Model: Parallel Assignment|Masking: Double (Participant, Care Provider)|Primary Purpose: Diagnostic		Massachusetts Eye and Ear Infirmary, Boston, Massachusetts, United States	https://ClinicalTrials.gov/show/NCT05317390	No, not yet recruiting
52	Effects of Mirror Therapy on Pain and Function on Bilateral Carpal Tunnel Syndrom		Completed	18	Carpal Tunnel Syndrome	Yes	Other: Mirror therapy|Other: Placebo group	To evaluate changes on pain|To evaluate changes on the function of the upper limb.	Not Applicable	Allocation: Randomized|Intervention Model: Parallel Assignment|Masking: Triple (Participant, Investigator, Outcomes Assessor)|Primary Purpose: Treatment		Hospital de Manises, Valencia, Spain	https://ClinicalTrials.gov/show/NCT03169218	No
53	Feasibility Study to Evaluate the Observance Rehabilitation of Upper Limbs by Visual-motor Simulation Associated at Transcranial Direct Current Stimulation (tDCS) in Hemiparetic Patient Post-stroke		Recruiting	20E	Stroke	Yes	Diagnostic Test: transcranial Direct Current Stimulation (tDCS)|Diagnostic Test: Computerized Mirror Therapy (CMT)|Diagnostic Test: Tolerance Assessment Questionnaire|Diagnostic Test: Ashworth's scale|Diagnostic Test: Frenchay arm test|Diagnostic Test: Abilhand questionnaire|Diagnostic Test: Fugl-Meyer test|Diagnostic Test: Goal Attainment Scaling (GAS)	Rate of observance of the program Computerized Mirror Therapy (CMT) + transcranial Direct Current Stimulation (tDCS)|Effect of the program Computerized Mirror Therapy (CMT) + transcranial Direct Current Stimulation (tDCS) improving activities of the upper limb - measured by Frenchay arm test|occurrence of epileptic seizure|occurrence of Anxiety crisis|Tolerance Assessment Questionnaire|Evaluation…	Not Applicable	Allocation: N/A|Intervention Model: Single Group Assignment|Masking: None (Open Label)|Primary Purpose: Supportive Care		Chu Saint-Etienne, Saint-Ã‰tienne, France	https://ClinicalTrials.gov/show/NCT03815266	No, recruiting
54	Promoting Healing Of Nerves Through Electrical Stimulation		Recruiting	100E	Cubital Tunnel Syndrome|Nerve Compression|Nerve Injury|Ulnar Neuropathies	Yes	Device: Checkpoint BEST System	Change in Grip Strength at 1 year.|Grip Strength|Lateral Pinch Strength|2-point discrimination|Semmes-Weinstein Monofilament Testing|Medical Research Council (MRC) motor grading.|Maximal finger spread measurement.|Patient Reported Outcome Measurement System (PROMIS) Upper Extremity Function|Patient Reported Outcome Measurement System (PROMIS) Pain Interference|Michigan Hand Questionnaire (MHQ)|Ne…	Not Applicable	Allocation: Randomized|Intervention Model: Parallel Assignment|Masking: Double (Participant, Outcomes Assessor)|Primary Purpose: Treatment		Northwestern Feinberg School of Medicine - Department of Orthopaedic Surgery, Chicago, Illinois, United States|The Ohio State Univeristy - Department of Plastic and Reconstructive Surgery, Columbus, Ohio, United States|Medical College of Wisconsin - Hand Center, Milwaukee, Wisconsin, United States	https://ClinicalTrials.gov/show/NCT04662320	No, recruiting
55	SPY Angiography To Assist With Ulnar Nerve Transposition at the Elbow		Not yet recruiting	15E	Cubital Tunnel Syndrome	Yes	Drug: Indocyanine green	Change in level of Fluorescence before and after nerve release.|nerve function determined by grip strength|Change in Monofilament sensory testing|Change in DASH Score	Phase 4	Allocation: N/A|Intervention Model: Single Group Assignment|Masking: None (Open Label)|Primary Purpose: Treatment		NYU Langone Health, New York, New York, United States	https://ClinicalTrials.gov/show/NCT05332405	No, not yet recruiting
56	AIN Transfer for Cubital Tunnel Syndrome		Recruiting	60E	Nerve Injury|Surgery	Yes	Procedure: nerve transfer	Motor nerve conduction study|Key pinch strength	Phase 1|Phase 2	Allocation: Non-Randomized|Intervention Model: Parallel Assignment|Masking: None (Open Label)|Primary Purpose: Treatment		University of Alberta, Edmonton, Alberta, Canada	https://ClinicalTrials.gov/show/NCT05242302	No, recruiting
57	Presence of the Arcade of Struthers on Preoperative Ultrasound		Not yet recruiting	25E	Cubital Tunnel Syndrome	Yes	Device: Ultrasound	Presence of the arcade of Struthers	Not Applicable	Allocation: N/A|Intervention Model: Single Group Assignment|Masking: None (Open Label)|Primary Purpose: Treatment		Christine M Kleinert Institute, Louisville, Kentucky, United States|Kleinert Kutz & Associates, Louisville, Kentucky, United States	https://ClinicalTrials.gov/show/NCT04658511	No, not yet recruiting
58	Cubital Tunnel Syndrome and Diffusion MRI: A Proof of Concept Study		Recruiting	30E	Cubital Tunnel Syndrome	Yes	Diagnostic Test: magnetic resonance imaging (MRI)	The question is whether the MRI diffusion metrics of the ulnar nerve in patients with the cubital tunnel	Not Applicable	Allocation: Non-Randomized|Intervention Model: Single Group Assignment|Masking: None (Open Label)|Primary Purpose: Diagnostic		Leeds Teaching Hospitals NHS Trust, Leeds, United Kingdom	https://ClinicalTrials.gov/show/NCT04470245	No, recruiting
59	Effectiveness of Nerve Glide Exercises on Cubital Tunnel Syndrome		Recruiting	2	Cubital Tunnel Syndrome	Yes	Other: Standard Conservative Treatment|Other: Nerve Gliding Exercises	Clinical Scoring	Phase 2	Allocation: Randomized|Intervention Model: Parallel Assignment|Masking: None (Open Label)|Primary Purpose: Treatment		New York University School of Medicine, New York, New York, United States	https://ClinicalTrials.gov/show/NCT03629470	No, recruiting
60	Health-Related Quality of Life in Cases of Cubital Tunnel Syndrome		Not yet recruiting	0	Cubital Tunnel Syndrome	Yes	Procedure: Anterior Intramuscular Transposition	Is there improvement in Health Related Quality of Life?|Which Domains of Health Related Quality of Life Improve?|Is there improvement in physical performance?	Not Applicable	Allocation: N/A|Intervention Model: Single Group Assignment|Masking: None (Open Label)|Primary Purpose: Treatment			https://ClinicalTrials.gov/show/NCT02995382	No, not yet recruiting
61	The Effect of ESWT for Cubital Tunnel Syndrome		Completed	7	Cubital Tunnel Syndrome	Yes	Device: extracorporeal shock wave therapy	Change from baseline of pain on 4th, 8th, 12th, 16th and 24th weeks after treatment|Change from baseline of severity of symptoms and functional status on 4th, 8th, 12th, 16th and 24th weeks|Change from baseline of electrophysiological study on 4th, 8th, 12th, 16th and 24th weeks	Not Applicable	Allocation: Randomized|Intervention Model: Parallel Assignment|Masking: Single (Investigator)|Primary Purpose: Treatment		Department of Physical Medicine and Rehabilitation, Tri-Service General Hospital, Taipei, Neihu District, Taiwan	https://ClinicalTrials.gov/show/NCT02801461	Yes, https://www.neurology-asia.org/articles/neuroasia-2018-23(3)-233.pdf
62	Infraclavicular or Supraclavicular Brachial Plexus Blocks for Elbow Surgery		Completed	150	Cubital Tunnel Syndrome|Biceps Tendon Rupture	Yes	Procedure: Supraclavicular|Procedure: Infraclavicular	Time to completion of block|Readiness for surgery	Not Applicable	Allocation: Randomized|Intervention Model: Parallel Assignment|Masking: Triple (Participant, Investigator, Outcomes Assessor)|Primary Purpose: Treatment		St. Joseph's Hospital, London, Ontario, Canada	https://ClinicalTrials.gov/show/NCT02677506	Yes, https://pubmed.ncbi.nlm.nih.gov/29778971/
63	Comparison of Effect of Anterior Subcutaneous and Submuscular Transposition on Cubital Tunnel Syndrome		Completed	48	Cubital Tunnel Syndrome	Yes	Procedure: anterior subcutaneous transposition|Procedure: Anterior submuscular transposition	Pain|sensation|Muscle strength|Muscle atrophy	Phase 2	Allocation: Non-Randomized|Intervention Model: Parallel Assignment|Masking: Single (Outcomes Assessor)|Primary Purpose: Treatment		Al-zahra university hospital, Isfahan, Iran, Islamic Republic of	https://ClinicalTrials.gov/show/NCT01109901	Yes, https://www.ncbi.nlm.nih.gov/pmc/articles/PMC3687881/
64	Treatment for Cubital Tunnel Syndrome		Completed	81	Cubital Tunnel Syndrome	Yes	Procedure: decompression	pain|electroneurography (ENG|paresthesia|weakness|patient satisfaction	Not Applicable	Allocation: Randomized|Intervention Model: Parallel Assignment|Masking: None (Open Label)|Primary Purpose: Treatment		St Olavs Hospital, Trondheim, Norway	https://ClinicalTrials.gov/show/NCT00184158	No
65	Posturography-Neuropathy		Not yet recruiting	52E	Neuropathy Demyelinating	Yes	Other: Motion analysis	Posturography (Romberg's quotient)|The Timed Up and Go test (TUG)|stride length (in millimeters) parameters|stride time (in seconde) parameters|velocity (meter/seconde) parameters|cadence (step/min) parameters	Not Applicable	Allocation: Non-Randomized|Intervention Model: Parallel Assignment|Masking: None (Open Label)|Primary Purpose: Other		HÃ´pital Roger Salengro, CHU, Lille, France	https://ClinicalTrials.gov/show/NCT04154540	No, not yet recruiting
66	PECS II Block in Thoracic Outlet Decompression		Completed	70	Thoracic Outlet Syndrome	Yes	Procedure: Pectoral nerve block type II	Change in Pain Numeric Rated Scale|Morphine Equivalent Dose (MED)|Postoperative nausea and vomitus (PONV)|Quality of Recovery Scale - 15 (QoR-15)	Not Applicable	Allocation: Randomized|Intervention Model: Parallel Assignment|Masking: Quadruple (Participant, Care Provider, Investigator, Outcomes Assessor)|Primary Purpose: Treatment		Catharina Ziekenhuis, Eindhoven, Noord-Brabant, Netherlands	https://ClinicalTrials.gov/show/NCT04471545	Yes, https://pubmed.ncbi.nlm.nih.gov/33309498/
67	Induced Motion Illusions Through Vision and Tendon Vibrations: Study of Interactions in Hemiplegic Subjects		Recruiting	44E	Hemiplegia	Yes	Device: Computerized Mirror Therapy (CMT)|Device: Tendon vibration	subjective measure of the intensity of the perception of movements: change from baseline impression of movement at day 7|subjective measure of the intensity of the perception of movements: change from baseline nature of this impression at day 7|subjective measure of the intensity of the perception of movements: change from baseline intensity of the movement felt at day 7|Objective measurement of …	Not Applicable	Allocation: Non-Randomized|Intervention Model: Parallel Assignment|Masking: None (Open Label)|Primary Purpose: Supportive Care		CHU de Saint-Etienne, Saint-Ã‰tienne, France	https://ClinicalTrials.gov/show/NCT04449328	No, recruiting
68	Pulsed Radiofrequency Versus Pulse Dose Pulsed Radiofrequency of the Pudendal Nerve in Patients With Pudendal Neuralgia		Not yet recruiting	80E	Pain, Chronic	Yes	Device: conventional pulsed radiofrequency|Device: pulse dosed pulsed radiofrequency	visual analogue score	Not Applicable	Allocation: Randomized|Intervention Model: Parallel Assignment|Masking: Triple (Participant, Investigator, Outcomes Assessor)|Primary Purpose: Treatment		Saeid Metwaly Elsawy, Assiut, Egypt	https://ClinicalTrials.gov/show/NCT05024682	No, not yet recruiting
69	Effectiveness of Selected Physical Therapy Exercise Program and Transcutaneous Electrical Nerve Stimulation on Patients With Pudendal Neuralgia		Completed	52	Pudendal Neuralgia	Yes	Other: Exercise therapy program plus TENS therapy	Neumerical rating scale	Not Applicable	Allocation: Randomized|Intervention Model: Parallel Assignment|Masking: Double (Participant, Outcomes Assessor)|Primary Purpose: Treatment		Marwa Eid, Cairo, Egypt	https://ClinicalTrials.gov/show/NCT04509518	Yes, https://pubmed.ncbi.nlm.nih.gov/33611923/
70	Impact of Adding TENS to Conventional Physical Therapy Exercise on Pain Relief Among Patients With Pudendal Neuralgia.		Completed	52	Pudendal Neuralgia	Yes	Device: Trans-cutaneous Electrical Nerve Stimulation|Procedure: Conventional physical therapy exercise	Pain intensity (NRS)|Serum cortisol level|Calculation of Etodolac Intake (ELI) in mg	Not Applicable	Allocation: Randomized|Intervention Model: Parallel Assignment|Masking: Single (Participant)|Primary Purpose: Treatment		Cairo University, Cairo, Giza, Egypt	https://ClinicalTrials.gov/show/NCT04455659	No
71	Conus Medullaris Stimulation With 5 Columns Lead Versus Medical Treatment in Refractory Pudendal Neuralgia		Recruiting	42E	Pudendal Neuralgia	Yes	Device: CMS group|Other: OMM group	Improvement of the sitting time from baseline to 6 months of follow-up|Improvement of the sitting time, as measured from baseline to 12 months of follow-up.|Improvement of the sitting time, as measured from baseline to 3 months of follow-up.|Improvement of the sitting time, as measured from baseline to 1 month of follow-up.|Pain relief (visual analogic scale), as measured from baseline to 12 mont…	Not Applicable	Allocation: Randomized|Intervention Model: Parallel Assignment|Masking: None (Open Label)|Primary Purpose: Treatment		Nantes Hospital, Nantes, Pays De La Loire, France|Bordeaux University Hospital, Bordeaux, France|Colmar Hospital, Colmar, France|Lille University Hospital, Lille, France|Lyon University Hospital, Lyon, France|Clinic Catherine de Sienne, Nantes, France|HÃ´pital Foch, Suresnes, France	https://ClinicalTrials.gov/show/NCT02564172	No, recruiting
72	Safety and Tolerability of PBI-4050 and Its Effects on the Biomarkers in Subjects With AlstrÃ¶m Syndrome		Completed	12	Inflammation and Fibrosis|Diabetes	Yes	Drug: PBI-4050	Description and number of abnormal laboratory values and adverse events that are related to treatment.|Change from baseline in metabolic syndrome parameters over time.|Change from baseline in biomarkers in blood and urine over time|Change from baseline in cardiac function parameter: NT-proBNP|Change from baseline of antidiabetic treatment	Phase 2	Allocation: N/A|Intervention Model: Single Group Assignment|Masking: None (Open Label)|Primary Purpose: Treatment		University Hospitals Birmingham NHS Foundation Trust, Birmingham, United Kingdom	https://ClinicalTrials.gov/show/NCT02739217	Yes, https://www.ncbi.nlm.nih.gov/pmc/articles/PMC6258144/
73	WALANT Procedure in Carpal Tunnel Release		Recruiting	231E	Carpal Tunnel|Median Nerve Neuralgia|Anesthesia, Local	Yes	Procedure: Experimental: WALANT procedure|Procedure: Active Comparator: Axial ALR|Procedure: Active Comparator: Truncal ALR	Evaluation of the patient's pain intraoperatively at the surgical site.|Visual Analog Scale for intraoperative pain at the surgical site|Satisfaction scores|Assessment of the patient's overall pain after surgery|Evaluation of the return to work after surgery|Evaluation of the quality of life|Evaluation of the use of analgesics in the postoperative situation|Evaluation of the failure rates of diff…	Not Applicable	Allocation: Randomized|Intervention Model: Parallel Assignment|Masking: None (Open Label)|Primary Purpose: Prevention		Institut de la main Nantes Atlantique, Saint-Herblain, France	https://ClinicalTrials.gov/show/NCT04924348	No, recruiting
74	Carpal Tunnel Release Under Local Infiltration Anaesthesia Versus Local Infiltration Anaesthesia and Median Nerve Block		Not yet recruiting	118E	Carpal Tunnel Syndrome	Yes	Procedure: Distal median nerve block and local infiltration anaesthesia|Procedure: Local infiltration anaesthesia	Pain level during the procedure with visual analogic scale (VAS)|Pain sensitivity|Expected pain level|Duration of anaesthesia|Patients' symptom severity and overall functional status|Consumption of pain killers|Patient satisfaction|Number of experienced needle stings|Pain caused by needle sting-, tension- and burning	Not Applicable	Allocation: Randomized|Intervention Model: Parallel Assignment|Masking: Single (Participant)|Primary Purpose: Treatment			https://ClinicalTrials.gov/show/NCT05372393	No, not yet recruiting
75	Efficacy of Median Nerve Hydrodissection by Hyalase Versus Midazolam in the Treatment of Carpal Tunnel Syndrome:		Recruiting	100E	Pain, Neuropathic	Yes	Drug: Dexamethasone|Drug: hyalase group|Drug: midazolam group	pain score|Boston questionnaire|median nerve sonogrphy	Early Phase 1	Allocation: Randomized|Intervention Model: Parallel Assignment|Masking: Double (Participant, Investigator)|Primary Purpose: Treatment		Mina Raouf, ALMinya, Minia, Egypt	https://ClinicalTrials.gov/show/NCT05344495	No, recruiting
76	A Sequential Allocation Study to Determine the ED50 of Dexmetedomidine as an Adjuvant to Lidocaine Intravenous Regional Anesthesia		Completed	23	Bier Block|Dexmedetomidine|Tourniquet Pain|Carpal Tunnel|Tendon Release|Tendn Transfer	Yes	Drug: Dexmedetomidine	Median effective dose of dexmedetomidine	Not Applicable	Allocation: N/A|Intervention Model: Sequential Assignment|Primary Purpose: Treatment			https://ClinicalTrials.gov/show/NCT05342870	Yes, https://bmcanesthesiol.biomedcentral.com/articles/10.1186/s12871-022-01702-9
77	Adjunct Bicarbonate vs. no Bicarbonate in Local anaesthesIa for Carpal Tunnel Release.		Not yet recruiting	106E	Carpal Tunnel Syndrome	Yes	Other: Sodium bicarbonate|Other: Control arm	Pain level with visual analogic scale (VAS)|Analgesia duration|Painkiller consumption|Number of needle stings|Pain catastrophizing tendency|Functional outcome|Patient satisfaction|Expected pain level	Not Applicable	Allocation: Randomized|Intervention Model: Parallel Assignment|Masking: Quadruple (Participant, Care Provider, Investigator, Outcomes Assessor)|Primary Purpose: Treatment			https://ClinicalTrials.gov/show/NCT05328180	No, not yet recruiting
78	Comparative Study of Two Incision vs. Mini Open Carpal Tunnel Release		Not yet recruiting	80E	Carpal Tunnel Syndrome	Yes	Procedure: Mini open incision CTR	Resolution of carpal tunnel symptoms|Time to return to work	Not Applicable	Allocation: Randomized|Intervention Model: Parallel Assignment|Masking: Single (Investigator)|Primary Purpose: Treatment		Kleinert Kutz Hand Care Center, Louisville, Kentucky, United States	https://ClinicalTrials.gov/show/NCT05325567	No, not yet recruiting
79	Efficacy of Ultrasound-Guided Hydrodissection in Carpal Tunnel Syndrome		Recruiting	80E	Musculoskeletal Diseases|Median Nerve Disease|Carpal Tunnel Syndrome|Ultrasound-Guided Injection	Yes	Procedure: Ultrasound-guided Hydrodissection (HD) with 5 cc 5% Dextrose|Procedure: Ultrasound-guided Hydrodissection (HD) with 5 cc Normal Saline|Procedure: Ultrasound-guided Hydrodissection (HD) with 10 cc 5% Dextrose|Procedure: Ultrasound-guided Hydrodissection (HD) with 10 cc Normal Saline	Visual Analog Scale (VAS)|Boston Carpal Tunnel Syndrome Questionnaire (BCTQ)|Cross-sectional area of the Median Nerve (CSA)|Electrophysiological Evaluation|Hand and Finger Grip Strength Assessment	Not Applicable	Allocation: Randomized|Intervention Model: Parallel Assignment|Masking: Quadruple (Participant, Care Provider, Investigator, Outcomes Assessor)|Primary Purpose: Treatment		Afyonkarahisar Health Sciences University, AfyonkarahiÌ‡sar, Turkey	https://ClinicalTrials.gov/show/NCT05222126	No, recruiting
80	Sonographic Measurement of Intraneural Blood Flow in the Median Nerve		Not yet recruiting	50E	Carpal Tunnel Syndrome|Median Nerve Injury	Yes	Behavioral: Cooling|Behavioral: Heating|Behavioral: Exercising|Behavioral: Typing|Behavioral: Using a mouse|Behavioral: Cooking	Change in intraneural blood flow after intervention	Not Applicable	Allocation: N/A|Intervention Model: Single Group Assignment|Masking: None (Open Label)|Primary Purpose: Basic Science		USC; Musculoskeletal Sonography & Occupational Performance Laboratory, Los Angeles, California, United States|Ohio State University; School of Health and Rehabilitation Sciences, Columbus, Ohio, United States	https://ClinicalTrials.gov/show/NCT05057754	No, not yet recruiting
81	The Effect of Centella Asiatica Cream on Scar Tenderness Who Underwent Open Carpal Tunnel Release Surgery		Completed	280	To Prevent Scar Formation for Patients Underwent Surgery	Yes	Drug: undefinedCentella Asiatica Extract	centella asiatica extrate	Early Phase 1	Allocation: Randomized|Intervention Model: Parallel Assignment|Masking: Single (Participant)|Primary Purpose: Treatment		Mustafa Balevi,MD, Konya, Meram, Turkey|Konya, Turkey	https://ClinicalTrials.gov/show/NCT05017467	No
82	Is Perfusion Index an Indicator of Block Success in Ultrasound-guided Infraclavicular Brachial Plexus Block		Completed	30	Carpal Tunnel Syndrome|Perfusion Index	Yes	Procedure: Infraclavicular nerve block|Procedure: Without nerve block	Evaluation of whether perfusion index is a reliable and objective method to indicate block success|Determining of a cut-off value for PI and PI ratio for a successful block.	Not Applicable	Allocation: Non-Randomized|Intervention Model: Parallel Assignment|Masking: Single (Outcomes Assessor)|Primary Purpose: Supportive Care		Bakirkoy Dr. Sadi Konuk Research and Training Hospital, Istanbul, Bakirkoy, Turkey	https://ClinicalTrials.gov/show/NCT04921891	No
83	Does a Different Local Anesthetic Improve Pain After Carpal Tunnel Release?		Recruiting	140E	Carpal Tunnel Syndrome	Yes	Drug: Local Anesthetics Lidocaine|Drug: Local Anesthetics Bupivacaine	Post-operative pain|Post-operative analgesia|Post-operative numbness|Symptom change at 3 months|Preference of anesthetic type	Not Applicable	Allocation: Randomized|Intervention Model: Single Group Assignment|Masking: Double (Participant, Outcomes Assessor)|Primary Purpose: Treatment		Saskatoon City Hospital, Saskatoon, Saskatchewan, Canada	https://ClinicalTrials.gov/show/NCT04833777	No, recruiting
84	Effects of Hold Relax With Agonist Contraction and Active Release Therapy on Clinical Outcomes in Piriformis Syndrome		Recruiting	105E	Piriformis Syndrome	Yes	Other: Hold Relax with Agonist Contraction|Other: Active Release Therapy	Pain Intensity|Functional Disability|Sleep Quality	Not Applicable	Allocation: Randomized|Intervention Model: Parallel Assignment|Masking: Single (Outcomes Assessor)|Primary Purpose: Treatment		The University of Lahore, Lahore, Punjab, Pakistan	https://ClinicalTrials.gov/show/NCT05370378	No, recruiting
85	Effects of Kinesiotaping With and Without Active Release Technique in Patients With Carpal Tunnel Syndrome		Recruiting	38E	Carpal Tunnel Syndrome	Yes	Other: Kinesiotape|Other: Active Release Technique	NPRS|hand dynamometer|Boston CTS Questionnaire	Not Applicable	Allocation: Randomized|Intervention Model: Parallel Assignment|Masking: None (Open Label)|Primary Purpose: Treatment		Ittefaq Hospital, Lahore, Punjab, Pakistan	https://ClinicalTrials.gov/show/NCT05354011	No, recruiting
86	Effect of Out of Plane and In Plane Injection Techniques in Patients With Carpal Tunnel Syndrome		Recruiting	50E	Carpal Tunnel Syndrome|Pain|Carpal Tunnel	Yes	Other: Technique of injection method	Assessment of pain during injection|Pain/Numbness Evaluation|Evaluation of symptom severity and functionality|Evaluation of undesirable effects|Sonographic evaluation of the median nerve|Descriptive information	Not Applicable	Allocation: Randomized|Intervention Model: Parallel Assignment|Masking: Triple (Participant, Investigator, Outcomes Assessor)|Primary Purpose: Treatment		Istanbul Training and Research Hospital, Istanbul, Turkey	https://ClinicalTrials.gov/show/NCT05343351	No, recruiting
87	Effect of Ultrasonographic Guided Insulin Injection With Dexamethasone and Local Anesthetic Mixture in Diabetic Patients With Mild to Moderate Carpal Tunnel .		Not yet recruiting	250E	Pain Relief	Yes	Drug: insulin	pain neuropathy	Not Applicable	Allocation: Randomized|Intervention Model: Parallel Assignment|Masking: Double (Participant, Investigator)|Primary Purpose: Treatment			https://ClinicalTrials.gov/show/NCT04781777	No, not yet recruiting
88	Efficacy of Extracorporeal Shock Wave Therapy in Carpal Tunnel Syndrome		Not yet recruiting	60E	Carpal Tunnel Syndrome	Yes	Procedure: Low dose ESWT application|Procedure: High dose ESWT application|Procedure: Sham ESWT|Procedure: Exercise Training	Boston Carpal Tunnel Syndrome Questionnaire|Hand Grip Force|Nerve Conduction Velocity|Short Form- 36|Visual analog scale	Not Applicable	Allocation: Randomized|Intervention Model: Factorial Assignment|Masking: None (Open Label)|Primary Purpose: Prevention			https://ClinicalTrials.gov/show/NCT05314777	No, not yet recruiting
89	A Norwegian Trial Comparing Treatment Strategies for Carpal Tunnel Syndrome		Recruiting	258E	Carpal Tunnel Syndrome	Yes	Procedure: Surgical carpal tunnel release|Drug: Injection, Triamcinolone Hexacetonide	Successful treatment result after 12 months|Successful treatment result after 3 months|Successful treatment result after 6 months|Successful treatment result after 24 months|Boston Carpal Tunnel Questionnaire Symptom Severity Scale|Boston Carpal Tunnel Questionnaire Functional Status Scale|Nerve conduction studies: Motor median nerve distal latency|Nerve conduction studies: Motor median nerve pro…	Phase 4	Allocation: Randomized|Intervention Model: Parallel Assignment|Masking: Single (Outcomes Assessor)|Primary Purpose: Treatment		Department of Surgery and Anesthesiology, Diakonhjemmet Hospital, Oslo, Norge, Norway|Department of Rheumatology, Diakonhjemmet Hospital, Oslo, Norway|Department of Orthopedic Surgery, Martina Hansens Hospital, Sandvika, Norway|Department of Rheumatology, Martina Hansens Hospital, Sandvika, Norway	https://ClinicalTrials.gov/show/NCT05306548	No, recruiting
90	Mobilization With Movement in Carpal Tunnel Syndrome.		Completed	45	Pain, Chronic	Yes	Other: TENS, US, exercise	The disabilities of the arm, shoulder and hand (DASH) questionnaire|Visual Analogue Scale (VAS)|The Michigan Hand Outcomes Questionnaire (MHQ)	Not Applicable	Allocation: Randomized|Intervention Model: Parallel Assignment|Masking: None (Open Label)|Primary Purpose: Treatment		KÄ±rÅŸehir Ahi Evran Ãœniversitesi, KÄ±rÅŸehir, Ä°Ã§ Anadolu, Turkey	https://ClinicalTrials.gov/show/NCT04733209	No
91	Dexmedetomidine Versus Hyalase Treatment of Carpal Tunnel Syndrome		Not yet recruiting	60E	Carpal Tunnel Syndrome|Pain, Chronic	Yes	Drug: Dexmedetomidine|Drug: Hyalase	Pain alleviation|Median nerve cross sectional area	Not Applicable	Allocation: Randomized|Intervention Model: Parallel Assignment|Masking: Double (Participant, Outcomes Assessor)|Primary Purpose: Treatment		Emad Zarief Kamel Said, Assiut, Egypt	https://ClinicalTrials.gov/show/NCT05280223	No, not yet recruiting
92	The Importance of Gluteus Maximus Muscle in Patients With Preliminary Diagnosis of Piriformis Syndrome		Recruiting	60	Piriformis Muscle Syndrome|Myofacial Pain Syndromes|Piriformis Syndrome	Yes	Diagnostic Test: Ultrasound guided piriformis muscle and gluteus maximus muscle lidocaine injection	Change from Baseline Pain via Numeric Rating Scale at 60 Minutes after piriformis muscle/gluteus maximus Injection (first injection)|Change from Baseline Pain via Numeric Rating Scale at 60 Minutes after Second Injection	Not Applicable	Allocation: Randomized|Intervention Model: Crossover Assignment|Masking: Single (Participant)|Primary Purpose: Diagnostic		Istanbul University- CerrahpaÅŸa, Istanbul, Turkey	https://ClinicalTrials.gov/show/NCT05271071	No, recruiting
93	Comparative Effect of Scaphoid, Hamate Mobilization and Neural Mobilization in Patients With Carpal Tunnel Syndrome		Recruiting	42	Carpal Tunnel Syndrome	Yes	Other: Neural mobilization|Other: Scaphoid , hamate mobilization	Visual analogue scale|Dynamometer|Boston questionnaire	Not Applicable	Allocation: Randomized|Intervention Model: Parallel Assignment|Masking: Single (Outcomes Assessor)|Primary Purpose: Treatment		Ripah International University, Faisalabad, Punjab, Pakistan	https://ClinicalTrials.gov/show/NCT05261880	No, recruiting
94	Effect of Phonophoresis With Vitamin B12 on CTS		Active, not recruiting	54E	Carpal Tunnel Syndrome	Yes	Device: Vitamin B12 phonophoresis|Device: Placebo Vitamin B12 phonophoresis|Device: Wrist splint|Other: tendon and nerve gliding exercises	Changes in Distal latency of median nerve sensory distal latency|Changes in Distal latency of median nerve motor distal latency|Changes in hand grip strength|Changes in numeric pain rating scale (NPRS)	Not Applicable	Allocation: Randomized|Intervention Model: Parallel Assignment|Masking: Double (Participant, Outcomes Assessor)|Primary Purpose: Treatment		October 6 University Hospital, Al á¸¨ayy Ath ThÄmin, Giza, Egypt	https://ClinicalTrials.gov/show/NCT05260593	No, active, not recruiting
95	Efficacy of Focused Shockwave Therapy in Patients With CTS		Completed	24	Carpal Tunnel Syndrome	Yes	Device: Focused ESWT|Behavioral: Control	Thai version of Boston Carpal Tunnel Questionnaire (T-BCTQ)|Electrodiagnostic parameters: Distal Sensory Latency (DSL)|Electrodiagnostic parameters: Distal Motor Latency (DML)|Electrodiagnostic parameters: Sensory Nerve Action Potential (SNAP) amplitude|Electrodiagnostic parameters: Compound Muscle Action Potential (CMAP) amplitude|Electrodiagnostic parameters: Total area under curve (TAUC)	Not Applicable	Allocation: Randomized|Intervention Model: Parallel Assignment|Masking: Single (Outcomes Assessor)|Primary Purpose: Treatment		Punpetch Siriratna, Bangkok, Thailand	https://ClinicalTrials.gov/show/NCT05253729	No
96	Ketofol Versus Fenofol as Procedural Sedation for Carpal Tunnel Release		Recruiting	56E	Procedural Sedation	Yes	Drug: propofol-ketamine|Drug: propofol-fentanyl	depth of sedation|recovery time|â€¢ The total duration of post-anesthesia care unit (PACU) stay (The time from arrival to the PACU to discharge to the ward) according to modified Aldrete score 9|Total propofol consumption by mg|number of participants with intraoperative complications such as hypotenstion, bradycardia and hypoxia|number of participants with postoperative complications such as post…	Phase 1|Phase 2	Allocation: Randomized|Intervention Model: Parallel Assignment|Masking: Double (Participant, Outcomes Assessor)|Primary Purpose: Treatment		Zagazig University, Zagazig, Egypt	https://ClinicalTrials.gov/show/NCT04686448	No, recruiting
97	Phonophoresis, Low-Level Laser Therapy and Exercise in the Treatment of Carpal Tunnel Syndrome		Completed	45	Carpal Tunnel Syndrome	Yes	Other: Carpal Tunnel Syndrome	Body mass index|Duration of disease|Sex|The Boston Carpal Tunnel Questionnaire|visual analog scale (VAS)|Ultrasonographic parameters|Electrophysiologic parameters	Not Applicable	Allocation: N/A|Intervention Model: Sequential Assignment|Masking: None (Open Label)|Primary Purpose: Treatment		Health Sciences University, Evliya Ã‡elebi Training and Research Hospital, KÃ¼tahya, Merkez, Turkey	https://ClinicalTrials.gov/show/NCT05213819	No
98	Effectiveness of Ultrasound Guided Hydro-dissection of Median Nerve in Carpal Tunnel Syndrome		Not yet recruiting	60E	Carpal Tunnel Syndrome	Yes	Procedure: ultrasound guided hydrodissection	Boston Carpal Tunnel Syndrome Questionnaire (BCTQ)	Not Applicable	Allocation: N/A|Intervention Model: Single Group Assignment|Masking: None (Open Label)|Primary Purpose: Treatment		Faculty of medicine Ain Shams University, Cairo, Egypt	https://ClinicalTrials.gov/show/NCT05204992	No, not yet recruiting
99	Telerehabilitation in Carpal Tunnel Syndrome		Enrolling by invitation	30	Carpal Tunnel Syndrome	Yes	Other: Multimodal treatment|Other: Unimodal treatment	Change from Baseline Pain Catastrophizing Scale (PCS) at 6 and 12 weeks|Change from Baseline Tampa Scale for Kinesiophobia-11 (TSK-11) at 6 and 12 weeks|Change from Baseline Numerical rating scale (NRS) at 6 and 12 weeks|Change from Baseline Boston Carpal Tunnel Questionnaire (BCTQ) at 6 and 12 weeks|Change from Baseline Hospital Anxiety and Depression Scale (HAD) at 6 and 12 weeks|Change from Ba…	Not Applicable	Allocation: Randomized|Intervention Model: Parallel Assignment|Masking: Single (Outcomes Assessor)|Primary Purpose: Treatment		Hospital la Florida, Santiago, Chile	https://ClinicalTrials.gov/show/NCT05184413	No, enrolling by invitation
100	Multimodal Approach of Electrotherapy Versus Nerve Flossing Technique in Patient With Carpal Tunnel Syndrome		Recruiting	76E	Carpal Tunnel Syndrome	Yes	Other: nerve flossing technique|Other: multimodal electrotherapy|Other: exercises	Weight and height scale|Visual analogue scale	Not Applicable	Allocation: Randomized|Intervention Model: Parallel Assignment|Masking: Single (Participant)|Primary Purpose: Other		Heba, Cairo, Egypt	https://ClinicalTrials.gov/show/NCT05164237	No, recruiting
101	Manual Therapy in Treatment of Carpal Tunnel Syndrome		Completed	412	Carpal Tunnel Syndrome	Yes	Other: Manual therapy	PAIN and function|muscle strength	Not Applicable	Allocation: Randomized|Intervention Model: Parallel Assignment|Masking: Quadruple (Participant, Care Provider, Investigator, Outcomes Assessor)|Primary Purpose: Treatment			https://ClinicalTrials.gov/show/NCT05150912	No, completed
102	Tarsal Tunnel Syndrome and Fibromyalgia		Enrolling by invitation	50	Tarsal Tunnel Syndrome	Yes	Diagnostic Test: Fibromiyalgia and foot pain	Electrodiagnostic studies|Fibromyalgia Impact Questionnaire (FIQ)|Neuropathic Pain Questionnaire.	Not Applicable	Allocation: Randomized|Intervention Model: Parallel Assignment|Masking: Single (Participant)|Primary Purpose: Diagnostic		Kutahya Health ScÄ±ence University, Kutahya, KÃ¼tahya, Turkey	https://ClinicalTrials.gov/show/NCT05135572	No, enrolling by invitation
103	Impact of a Conservative Treatment With Diacutaneous Fibrolysis in the Waiting List for Carpal Tunnel Syndrome Surgery.		Recruiting	30E	Carpal Tunnel Syndrome	Yes	Other: Manual Therapy And Diacutaneous Fibrolysis	Conversion to surgery rate|Change in VAS|Change in NRS|Change in Katz's Diagram|Change in BCTQ|Change in DASH questionnaire|Change in MOS Sleep Scale|Change in SF-36|Change in TSK|Change in ULTT|Change in Strength|Change in SWMT|Change in Neuropen|Change in PGI-I	Not Applicable	Allocation: Randomized|Intervention Model: Parallel Assignment|Masking: Single (Outcomes Assessor)|Primary Purpose: Treatment		Faculty of Health of Science, University of Zaragoza, Zaragoza, AragÃ³n, Spain	https://ClinicalTrials.gov/show/NCT05130931	No, recruiting
104	Effectiveness of Mirror Therapy in Patients With Carpal Tunnel Syndrome		Recruiting	40	Carpal Tunnel Syndrome	Yes	Other: Mirror therapy|Other: Cross-education treatment	Pain intensity|Symptom severity and functional status|Upper limb disability|Grip and Gripper Strength|Sensitivity|Muscle activation|Perception of change after treatment	Not Applicable	Allocation: Randomized|Intervention Model: Parallel Assignment|Masking: Single (Participant)|Primary Purpose: Treatment		Faculty of Physiotherapy, Valencia, Valencia / ValÃ¨ncia, Spain|Faculty of Physiotherapy, Valencia, Spain	https://ClinicalTrials.gov/show/NCT05115396	No, recruiting
105	Minimal Invasive Carpal Tunnel Release With the Novel Device -Mini CTS Release- Can Offer Similar Outcomes to the Open Approach in Carpal Tunnel Syndrome.		Not yet recruiting	70E	Carpal Tunnel Syndrome	Yes	Procedure: Carpal tunnel release surgery	Change from preoperative BCTQ SSS at 4 Weeks|Operation time|Wound size|Grip/pinch strength|Pain Scores on the Visual Analog Scale|Time off work|Number of Participants with Adverse Events|two point discrimination test|BCTQ SSS	Not Applicable	Allocation: Non-Randomized|Intervention Model: Parallel Assignment|Masking: None (Open Label)|Primary Purpose: Treatment			https://ClinicalTrials.gov/show/NCT05067205	No, not yet recruiting
106	Clinical Outcomes of USCTR vs. mOCTR		Recruiting	510E	Carpal Tunnel	Yes	Device: USCTR|Procedure: mOCTR	Measure the effect of USCTR vs mOCTR on the longitudinal change in QuickDASH.|Measure the effect of USCTR vs mOCTR on the longitudinal change in BCTQ-S.|Measure the effect of USCTR vs mOCTR on the longitudinal change in hand pinch and grip strength.|Measure the impact of USCTR vs mOCTR on participant perception of change in overall physical condition|Change in military work status as assessed usi…	Not Applicable	Allocation: Randomized|Intervention Model: Parallel Assignment|Masking: None (Open Label)|Primary Purpose: Treatment		Walter Reed National Military Medical Center, Bethesda, Maryland, United States	https://ClinicalTrials.gov/show/NCT04504019	No, recruiting
107	Post Facilitation Stretch Versus Active Isolated Stretching Along With Deep Friction Massage in Wallet Sciatica.		Recruiting	30E	Wallet Sciatica	Yes	Other: Post Facilitation stretch|Other: Active Isolated Stretching	Pain pressure threshold|Disability|Piriformis Muscle Length|Hip joint range of motion	Not Applicable	Allocation: Randomized|Intervention Model: Parallel Assignment|Masking: Single (Participant)|Primary Purpose: Treatment		Ali Ahmad Physio Care, F-7/2, Islamabad, Fedral, Pakistan|Railway General Hospital, Rawalpindi, Punjab, Pakistan	https://ClinicalTrials.gov/show/NCT05058820	No, recruiting
108	WALANT Technique (Wide Awake Local Anesthesia No Tourniquet) for Carpal Tunnel Release.		Completed	60	Carpal Tunnel Release	Yes	Procedure: TRONC|Procedure: WALANT|Procedure: Tourniquet|Drug: Ropivacaine|Drug: Lidocaine + Epinephrine	Patient comfort during CTR|Quality of the endoscopic surgical procedure|Troncular block success|WALANT technique success|Hemostasis quality for the WALANT group|Patient satisfaction|Surgery duration|Rate of complications	Not Applicable	Allocation: Randomized|Intervention Model: Parallel Assignment|Masking: None (Open Label)|Primary Purpose: Other		Clinique Jouvenet, Paris, Ile-de-France, France|Clinique RÃ©musat, Paris, Ile-de-France, France	https://ClinicalTrials.gov/show/NCT04494100	No
109	Radiofrequency, Perineural Injection, Idiopathic Carpal Tunnel Syndrome		Recruiting	75E	Carpal Tunnel Syndrome	Yes	Drug: mehylprednisolone injection|Device: pulsed radiofrequency (PRF)|Biological: platelet-rich plasma	Evaluate the role of pulsed radiofrequency versus platelet rich plasma injection in treatment of idiopathic mild to moderate carpal tunnel syndrome|Evaluate effect of pulsed radiofrequency versus platelet rich plasma injection on pain mediators|Pain relief assessment|Numbness relief assessment	Phase 1	Allocation: Randomized|Intervention Model: Parallel Assignment|Masking: None (Open Label)|Primary Purpose: Treatment		Medical Research Institute, Alexandria, Alex, Egypt|Medical Research Institute, Alexandria, Egypt	https://ClinicalTrials.gov/show/NCT05053477	No, recruiting
110	Strain-Counterstrain Treatment of Piriformis Pain		Not yet recruiting	30E	Low Back Pain, Mechanical|Piriformis Syndrome|Somatic Dysfunction of Sacral Region (Finding)	Yes	Other: Strain-Counterstrain treatment of piriformis muscle	Algometer - Change in pressure pain threshold|Change in Visual Analog Scale|Change in Oswestry Disability Index	Not Applicable	Allocation: Randomized|Intervention Model: Parallel Assignment|Masking: Double (Participant, Outcomes Assessor)|Primary Purpose: Treatment			https://ClinicalTrials.gov/show/NCT05023005	No, not yet recruiting
111	Efficacy of Local Direct Median Nerve Block		Recruiting	50E	Carpal Tunnel Syndrome|Anesthesia, Local	Yes	Procedure: Endoscopic carpal tunnel release under local direct median nerve block|Procedure: Endoscopic carpal tunnel release under brachial plexus block	Intraoperative pain measured as visual analog scale (VAS)|Postoperative pain measured as visual analog scale (VAS)|Functional outcome of the hand measured as Thai Version Boston Questionnaire	Not Applicable	Allocation: Randomized|Intervention Model: Parallel Assignment|Masking: Single (Outcomes Assessor)|Primary Purpose: Treatment		Thammasat University hospital, Khlong Luang, Pathumthani, Thailand	https://ClinicalTrials.gov/show/NCT04453462	No, recruiting
112	Effect of Kinesiotaping and Night Splinting in Patients With Carpal Tunnel Syndome		Completed	45	Carpal Tunnel Syndrome	Yes	Other: Kinesiotaping|Other: Night Splinting|Other: Control Group	functional impairment|pain intensity|paresthesia	Not Applicable	Allocation: Randomized|Intervention Model: Parallel Assignment|Masking: Double (Participant, Outcomes Assessor)|Primary Purpose: Treatment		Hacettepe University, Faculty of Physical Therapy and Rehabilitation, Ankara, Turkey	https://ClinicalTrials.gov/show/NCT04993703	No
113	Effects of High Intensity Laser on Mechanical and Physiological Findings in Pregnant Women With Carpal Tunnel Syndrome		Completed	54	Carpal Tunnel Syndrome|Pregnancy Related	Yes	Device: High intensity laser therapy|Other: Conventional Physical Therapy	Changes in Distal latency of median nerve sensory distal latency|Changes in Distal latency of median nerve motor distal latency|Changes in hand grip strength|Changes in numeric pain rating scale (NPRS)	Not Applicable	Allocation: Randomized|Intervention Model: Parallel Assignment|Masking: Single (Outcomes Assessor)|Primary Purpose: Treatment		October 6 University Hospital, Al á¸¨ayy Ath ThÄmin, Giza, Egypt	https://ClinicalTrials.gov/show/NCT04969393	No
114	Dexmedetomidine Versus Triamcinolone Treatment of Carpal Tunnel Syndrome		Recruiting	44	Chronic Pain|Carpal Tunnel Syndrome	Yes	Drug: Dexmedetomidine|Drug: Triamcinolone	pain visual analoge scale|change of cross sectional area of the median nerve	Not Applicable	Allocation: Randomized|Intervention Model: Parallel Assignment|Masking: Double (Participant, Outcomes Assessor)|Primary Purpose: Treatment		Emad Zarief Kamel Said, Assiut, Egypt	https://ClinicalTrials.gov/show/NCT04961281	No, recruiting
115	Tourniquet vs. No Tourniquet for Carpal Tunnel and Trigger Finger Release		Completed	67	Carpal Tunnel Syndrome|Trigger Finger	Yes	Procedure: Carpal tunnel or trigger finger release	Peri-operative patient experience|Operative time|Bleeding levels|Peri-operative complication|Post-operative complications	Not Applicable	Allocation: Randomized|Intervention Model: Parallel Assignment|Masking: None (Open Label)|Primary Purpose: Treatment		Hospital Maisonneuve Rosemont, MontrÃ©al-Est, Quebec, Canada	https://ClinicalTrials.gov/show/NCT04354415	No
116	The Effect of ESWT in Carpal Tunnel Syndrome		Not yet recruiting	50E	Carpal Tunnel Syndrome	Yes	Device: ESWT	Boston carpal tunnel questionnaire|Visual Analog Scale|Median nerve conduction study	Not Applicable	Allocation: Randomized|Intervention Model: Parallel Assignment|Masking: Single (Investigator)|Primary Purpose: Treatment			https://ClinicalTrials.gov/show/NCT04896398	No, not yet recruiting
117	Prevalence Study of Amyloidosis in Patients With Surgery of Suspect Bilateral Carpal Tunnel (AMYLYONCARP)		Recruiting	100E	Carpal Tunnel Syndrome Bilateral	Yes	Diagnostic Test: tenosynovial tissue biopsy	Prevalence of amyloid aggregate|Typing of amyloid aggregate	Not Applicable	Allocation: N/A|Intervention Model: Single Group Assignment|Masking: None (Open Label)|Primary Purpose: Diagnostic		Centre Hospitalier Saint Joseph Saint Luc, Lyon, France	https://ClinicalTrials.gov/show/NCT04890119	No, recruiting
118	Systematic Transcutaneous Oxymetry Use in Thoracic Outlet Syndrome		Recruiting	222	Thoracic Outlet Syndrome	Yes	Diagnostic Test: Transcutaneous Oximetry|Diagnostic Test: Photopletysmography|Other: Questionnaires of Quality of Life (QoL)	Decrease from Rest of Oxygen Pressure (DROP) during manoeuvers in patients and controls.|Presence of stenosis or occlusion on angiography|POsitive and negative DROP results|Angle of appearance of the compression observed on PPG	Not Applicable	Allocation: Non-Randomized|Intervention Model: Parallel Assignment|Masking: None (Open Label)|Primary Purpose: Diagnostic		UH Angers, Angers, France	https://ClinicalTrials.gov/show/NCT03355274	No, recruiting
119	Short-Term Effectiveness of Ultrasound-Guided Corticosteroid Hydrodissection		Completed	28	Carpal Tunnel Syndrome	Yes	Other: Corticosteroid Hydrodissection|Other: Corticosteroid Injection	Boston Carpal Tunnel Syndrome Questionnaire (BCTQ)|Hand grip strength (HGS)|Cross-Sectional Area of the Median Nerve|Short Form 12 (SF-12)	Not Applicable	Allocation: Non-Randomized|Intervention Model: Sequential Assignment|Masking: None (Open Label)|Primary Purpose: Treatment		Merve Orucu Atar, Ankara, Cankaya, Turkey	https://ClinicalTrials.gov/show/NCT04848324	No
120	Post Operative Dressing After Clean Elective Hand Surgery		Completed	60	Trigger Finger Disorder|Carpal Tunnel Syndrome|Ganglion	Yes	Other: Dressing protocol	Change in Instrumental activities of daily living questioner (IADL)|Change in Vancouver Scar Scale|Change in quick Disability of the Arm, Shoulder and Hand questioner (DASH)	Not Applicable	Allocation: Randomized|Intervention Model: Parallel Assignment|Masking: Triple (Care Provider, Investigator, Outcomes Assessor)|Primary Purpose: Prevention		Tel Aviv medical cemter, Tel Aviv, IL, Israel	https://ClinicalTrials.gov/show/NCT04268095	No
121	Soft Tissue Techniques in Piriformis Syndrome		Completed	30	Piriformis Syndrome	Yes	Other: Post isometric relaxation|Other: Active release technique alongwith conventional treatment	Visual Analogue Scale|Goniometer|Lower Extremity Functional Scale	Not Applicable	Allocation: Randomized|Intervention Model: Parallel Assignment|Masking: None (Open Label)|Primary Purpose: Treatment		Shifa International Hospital, Islamabad, Pakistan	https://ClinicalTrials.gov/show/NCT04842656	Yes, https://www.pjmhsonline.com/index.php/pjmhs/article/download/1324/1310/1372
122	Acupuncture Versus Laser Acupuncture for Carpal Tunnel Syndrome		Recruiting	150E	Carpal Tunnel Syndrome	Yes	Device: laser acupuncture|Other: acupuncture|Device: Sham laser acupuncture	Global symptom score|Nerve conduction studies	Not Applicable	Allocation: Randomized|Intervention Model: Parallel Assignment|Masking: Single (Outcomes Assessor)|Primary Purpose: Treatment		Kuang Tien Genreal Hospital, Taichung, Taiwan	https://ClinicalTrials.gov/show/NCT04828239	No, recruiting
123	PRP as Adjuvant Treatment to CTR for Severe CTS Tunnel Syndrome		Recruiting	46E	Carpal Tunnel Syndrome|PRP	Yes	Device: Carpal Tunnel Release with Platelet-Rich Plasma|Procedure: Carpal Tunnel Release without Platelet-Rich Plasma	Boston Carpal Tunnel Questionnaire|Grip Strength|Patient-Reported Outcomes Measurement Information System (PROMIS)|2 Point Discrimination at Thumb|2 Point Discrimination at Index Finger|2 Point Discrimination at Middle Finger|Key Pinch|3 Finger Pinch|Median Motor Latency|Median Motor Amplitude|Median Sensory Latency|Median Sensory Amplitude|EMG of Abductor Pollicis Brevis	Not Applicable	Allocation: Randomized|Intervention Model: Parallel Assignment|Masking: Single (Participant)|Primary Purpose: Treatment		Stanford University, Redwood City, California, United States	https://ClinicalTrials.gov/show/NCT04811287	No, recruiting
124	Comparing Superficial vs. Deep Local Anesthetic Infiltration to Improve Patient Experience During Carpal Tunnel Release		Completed	82	Carpal Tunnel|Carpal Tunnel Syndrome	Yes	Procedure: Superficial local anesthetic infiltration|Procedure: Deep local anesthetic infiltration	Intensity of Pain During Procedure: VAS|Intensity of Pain During Local Anesthetic Infiltration: VAS|Intensity of Pain Post-Procedure: VAS|Boston Carpal Tunnel Questionnaire Score	Not Applicable	Allocation: Randomized|Intervention Model: Parallel Assignment|Masking: Double (Participant, Outcomes Assessor)|Primary Purpose: Treatment		University of Saskatchewan, Saskatoon, Saskatchewan, Canada	https://ClinicalTrials.gov/show/NCT04201652	Yes, https://pubmed.ncbi.nlm.nih.gov/35415583/
125	Extracorporeal Shock Wave Versus Local Corticosteroid Injection for Carpal Tunnel Syndrome		Completed	55	Carpal Tunnel Syndrome|Shock Wave	Yes	Device: Extracorporeal shock wave	Visual Analog Scale (VAS)|Boston Carpal Tunnel Questionnaire (BCTQ)|The peak latency of the median sensory nerve action potential (SNAP)|The amplitude of the median sensory nerve action potential|The distal latency of the median compound motor action potential (CMAP)|The amplitude of the median compound motor action potential	Phase 4	Allocation: Randomized|Intervention Model: Parallel Assignment|Masking: Single (Participant)|Primary Purpose: Treatment		Ningbo Medical Center Lihuili Hospital, Ningbo, Zhejiang ZJ, China	https://ClinicalTrials.gov/show/NCT04767724	No
126	The Effect of Different Molecular Weight of HA for Carpal Tunnel Syndrome		Recruiting	48E	Carpal Tunnel Syndrome	Yes	Procedure: Sono-guided injection with high molecular weight hyaluronic acid|Procedure: Sono-guided injection with low molecular weight hyaluronic acid	Change from baseline of severity of symptoms and functional status on 2nd week, 1st, 3rd, 6th month after injection|Change from baseline of pain on 2nd week, 1st, 3rd, 6th month after injection|Change from baseline of cross-sectional area of the median nerve on 2nd week, 1st, 3rd, 6th month after injection|Change from baseline of conduction velocity, amplitude of median nerve on 2nd week, 1st, 3r…	Not Applicable	Allocation: Randomized|Intervention Model: Parallel Assignment|Masking: Double (Participant, Outcomes Assessor)|Primary Purpose: Treatment		Tri-Service General Hospital, School of Medicine, National Defense Medical Center, Taipei, Neihu, Taiwan	https://ClinicalTrials.gov/show/NCT04766918	No, recruiting
127	Does the Diacutaneous Fibrolysis Change Ultrasonographic Measurements in Patients With Carpal Tunnel Syndrome?		Completed	60	Carpal Tunnel Syndrome|Physical Therapy Modalities|Ultrasonography	Yes	Other: Diacutaneous Fibrolysis	Cross sectional area of the median nerve with ultrasonography|Intensity of numbness with the Visual Analogue Scale (VAS 1-10cm)|Thicknesses of transverse carpal ligament with ultrasonography|Subjective assessment of clinical change with the Global Rating of Change Scale (GROC Scale)	Not Applicable	Allocation: Randomized|Intervention Model: Parallel Assignment|Masking: Double (Participant, Outcomes Assessor)|Primary Purpose: Treatment		Sandra JimÃ©nez JimÃ©nez-del-Barrio, Soria, Spain	https://ClinicalTrials.gov/show/NCT04762238	No
128	Effect of Ultrasound-guided Piriformis Muscle Corticosteroid Injection Versus Extracorporeal Shock Wave Therapy for Piriformis Syndrome: a Randomized Control Trial		Recruiting	70E	Piriformis Syndrome|Corticosteroid Injection|Extracorporeal Shockwave Therapy|Therapeutic Exercise	Yes	Procedure: Extracorporeal shockwave therapy (ESWT)|Procedure: Ultrasound-guided piriformis steroid injection	The pain visual analog scale (VAS)|Oswestry Disability Index (ODI)|hip range of motion|change of pressure pain threshold	Not Applicable	Allocation: Randomized|Intervention Model: Parallel Assignment|Masking: Double (Participant, Outcomes Assessor)|Primary Purpose: Treatment		Shin Kong Wu Ho-Su Memorial Hospital, Taipei, Taiwan	https://ClinicalTrials.gov/show/NCT04684537	No, recruiting
129	Effectiveness of a Tele-Rehabilitation Evidence-based Tablet App for Rehabilitation in Traumatic Bone and Soft Injuries of the Hand, Wrist and Fingers.		Completed	663	Soft Tissue Injuries|Distal Radius Fracture|Metacarpal Fracture|Carpal Fracture|Carpal Tunnel Syndrome|Thumb Osteoarthritis|Dupuytren's Disease	Yes	Other: Experimental: Tablet application|Other: Comparator: Conventional treatment	Self-reported functional ability using the validated Spanish version of the QuickDASH in patients with hand conditions.|Wrist pain and disability in activities of daily living is assessed using the Spanish version of the 15-item questionnaire Patient Rated Wrist Evaluation (PRWE).|Dexterity assessed using the Nine Hole Peg Test|Grip strength assessed using a hydraulic grip dynamometer|Self-report…	Not Applicable	Allocation: Non-Randomized|Intervention Model: Parallel Assignment|Masking: Single (Outcomes Assessor)|Primary Purpose: Treatment		Hospital Universitario Virgen de la Macarena, Seville, Andalusia, Spain|University of Seville, Seville, Spain	https://ClinicalTrials.gov/show/NCT04669704	No
130	Safety and Efficacy of Percutaneous Carpal Tunnel Release Versus Open Surgery		Completed	60	Carpal Tunnel Syndrome	Yes	Procedure: Open surgery|Procedure: Percutaneous surgery	Change in Boston Carpal Tunnel Questionnaire|Visual Numeric Scale|Quick-DASH (Disabilities of Arm, Shoulder and Hand)|Douleur Neuropathique 4 questions (DN4)|Consumer Reports Effectiveness Scale (CRES-4)|Time off work|Grip strength|Number of other complications	Not Applicable	Allocation: Randomized|Intervention Model: Parallel Assignment|Masking: None (Open Label)|Primary Purpose: Treatment		Hospital Arnau de Vilanova/Lliria, Valencia, Spain	https://ClinicalTrials.gov/show/NCT04117516	No
131	Electrophysiological Changes Based on the Palmaris Longus		Not yet recruiting	100E	Palmaris Longus Muscle, Absence of|Carpal Tunnel Syndrome|EMG Syndrome	Yes	Diagnostic Test: EMG|Diagnostic Test: Palmaris Longus Test	Median Nerve Conduction Velocity|Median Nerve Peak Latency|Ulnar Nerve Conduction Velocity|Ulnar Nerve Peak Latency	Not Applicable	Allocation: N/A|Intervention Model: Single Group Assignment|Masking: None (Open Label)|Primary Purpose: Diagnostic		Istanbul Medipol University, Istanbul, Beykoz, Turkey	https://ClinicalTrials.gov/show/NCT04619849	No, not yet recruiting
132	Surgical Dressings After Endoscopic Carpal Tunnel Release		Not yet recruiting	120E	Carpal Tunnel Syndrome	Yes	Other: Bandaid|Other: Conventional bulky soft tissue dressing	Visual Analog Scale Pain Score|Boston Carpal Tunnel Questionnaire|PROMIS Pain Interference|PROMIS Self-Efficacy Manage Symptoms|PROMIS Upper Extremity|QuickDASH|number of participants with unscheduled healthcare contact|morphine equivalents|number of participants with complications|Satisfaction with overall outcome|Satisfaction postoperative pain control|Satisfaction with the dressing|Grip Streng…	Not Applicable	Allocation: Randomized|Intervention Model: Parallel Assignment|Masking: None (Open Label)|Primary Purpose: Treatment			https://ClinicalTrials.gov/show/NCT04070924	No, not yet recruiting
133	Sacroiliac Joint Manipulation Effect in Chronic Piriformis Syndrome.		Completed	30	Piriformis Syndrome	Yes	Other: HVLAT Manipulation|Other: Conventional Physical Therapy	Numeric Pain Rating Scale (NPRS)|Pressure Pain Threshold|Piriformis Length|Straight Leg Raise	Not Applicable	Allocation: Randomized|Intervention Model: Parallel Assignment|Masking: Single (Participant)|Primary Purpose: Treatment		Max Rehab & Physical Therapy Centre G-8 Markaz, Islamabad, Federal, Pakistan	https://ClinicalTrials.gov/show/NCT04603703	No
134	Efficacy of Electroacupuncture in Carpal Tunnel Syndrome		Completed	25	Carpal Tunnel|Carpal Tunnel Syndrome|Pain|Pain Syndrome|Pain Syndrome Myofascial	Yes	Procedure: 8 sessions of electroacupuncture to the upper limb with carpal tunnel syndrome	change from baseline in Symptom Severity Scale (SSS) of -the Greek- Boston carpal tunnel questionnaire (BCTQ)|change from baseline in Functional Status Scale (FSS) of -the Greek- Boston carpal tunnel questionnaire (BCTQ)|change from baseline in Visual Analogue Scale (VAS)|change from baseline in median sensory nerve conduction velocity (SNCV)|change from baseline in median distal motor latency (D…	Not Applicable	Allocation: N/A|Intervention Model: Single Group Assignment|Masking: None (Open Label)|Primary Purpose: Treatment		Pain Clinic of Aretaieion University Hospital, Athens, Greece|Laboratory of Musculoskeletal Physiotherapy of University of West Attica, Athens, Greece	https://ClinicalTrials.gov/show/NCT04603274	No
135	Graston vs Manual Myofascial Release Technique in Piriformis Syndrome.		Completed	30	Piriformis Syndrome	Yes	Other: Graston|Other: Manual myofascial release	Numeric Pain Rating Scale|Piriformis muscle length|Lower extremity functional scale|Straight leg raise	Not Applicable	Allocation: Randomized|Intervention Model: Parallel Assignment|Masking: Single (Participant)|Primary Purpose: Treatment		Federal government polyclinic hospital, Islamabad, Fedral, Pakistan	https://ClinicalTrials.gov/show/NCT04588779	No
136	Corticosteroid and Repeated Dextrose Hydro-dissection for Carpal Tunnel Syndrome Patients		Recruiting	60E	Carpal Tunnel Syndrome	Yes	Drug: Triamcinolone Acetonide|Drug: Dextrose 5% in water	Boston Carpal Tunnel Syndrome Questionnaire|Visual analogue scale|Distal latency of median nerve sensory nerve action potential (Unit: ms)|Amplitude of median nerve sensory nerve action potential (Unit: Î¼V)|Distal latency of median nerve compound motor action potential (Unit: ms)|Amplitude of median nerve compound motor action potential (Unit: mV)|Cross-sectional area of median nerve (unit: mm2)…	Not Applicable	Allocation: Randomized|Intervention Model: Parallel Assignment|Masking: Double (Participant, Outcomes Assessor)|Primary Purpose: Treatment		National Taiwan University Hospital, Bei-Hu Branch, Taipei, Wanhua District, Taiwan	https://ClinicalTrials.gov/show/NCT04579783	No, recruiting
137	Intrathecal Administration of scAAV9/JeT-GAN for the Treatment of Giant Axonal Neuropathy		Recruiting	21E	Giant Axonal Neuropathy|Gene Transfer	Yes	Genetic: scAAv9/JeT-GAN	To assess the safety of the vector|Assessment of motor and sensory disease symptoms compare to baseline|Examination of neuropathology in peripheral nerve biopsies following treatment|Examination of cerebrospinal fluid following treatment|Assessment of vector shedding following treatment|Determine safety and tolerability of gene transfer in patients with null mutations receiving immunosuppression	Phase 1	Allocation: Non-Randomized|Intervention Model: Sequential Assignment|Masking: None (Open Label)|Primary Purpose: Treatment		National Institutes of Health Clinical Center, 9000 Rockville Pike, Bethesda, Maryland, United States	https://ClinicalTrials.gov/show/NCT02362438	No, recruiting
138	Midazolam Versus Dexamethasone as an Adjuvant to Local Anesthetics in the Ultrasound Guided Hydrodissection of Median Nerve for Treatment of Carpal Tunnel Syndrome Patients		Completed	134	Pain Syndrome	Yes	Drug: Dexamethasone|Drug: Midazolam injection	comparing efficacy of midazolam against dexmethasone in combination with bupivacaine 0.5%|Subjective pain assesment|complications|Nerve electrophysiology|nerve sonogram	Not Applicable	Allocation: Randomized|Intervention Model: Parallel Assignment|Masking: Double (Participant, Investigator)|Primary Purpose: Treatment		Mina Maher Raouf, ALMinya, Egypt	https://ClinicalTrials.gov/show/NCT04527770	Yes, https://www.tandfonline.com/doi/full/10.1080/11101849.2022.2059612
139	A Comparison of Ultrasound-guided Steroid Injection With Wrist Splint in Carpal Tunnel Syndrome		Recruiting	70E	Carpal Tunnel Syndrome	Yes	Drug: Methylprednisolone Injection [Solu-Medrol]|Device: wrist splint	Carpal tunnel syndrome, Change in symptom severity from baseline to 6 weeks|Carpal tunnel syndrome, Change in functional status from baseline to 6 weeks|Carpal tunnel syndrome, Change in pain assessment from baseline to 6 weeks|Change in Median Nerve Dimensions|Carpal tunnel syndrome, Change in symptom severity at 12 weeks, 6 months, 1 year|Carpal tunnel syndrome, Change in functional status at 1…	Phase 4	Allocation: Randomized|Intervention Model: Parallel Assignment|Masking: None (Open Label)|Primary Purpose: Treatment		St. Elizabeth Boardman Family Medicine, Boardman, Ohio, United States	https://ClinicalTrials.gov/show/NCT04515966	No, recruiting
140	Ultrasound and Phonophoresis in Carpal Tunnel Syndrome		Completed	27	Carpal Tunnel Syndrome	Yes	Device: ultrasound	Visual Analogue Scale|Boston Symptom Severity Scale|Boston Functional Capacity Scale|grip strength|electroneurophysiological evaluations	Not Applicable	Allocation: Randomized|Intervention Model: Factorial Assignment|Masking: Single (Participant)|Primary Purpose: Treatment			https://ClinicalTrials.gov/show/NCT04499014	No
141	Prospective Randomized Trial of Monocryl Versus Nylon Suture Closure in Carpal Tunnel Surgery		Completed	124	Carpal Tunnel Syndrome	Yes	Procedure: Monocryl|Procedure: Nylon	Patient and Observer Scar Assessment Scale (POSAS) Score - Patient|Patient and Observer Scar Assessment Scale (POSAS) Score - Observer|Patient satisfaction	Not Applicable	Allocation: Randomized|Intervention Model: Parallel Assignment|Masking: Single (Outcomes Assessor)|Primary Purpose: Treatment		University of California, Davis, Sacramento, California, United States	https://ClinicalTrials.gov/show/NCT03950401	No
142	Ultrasound-guided PRP Versus Steroid Injections in Management of Carpal Tunnel Syndrome		Active, not recruiting	90	Carpal Tunnel Syndrome	Yes	Drug: platlet rich plasma (PRP)|Drug: Triamcinolone Acetonide|Drug: Saline	visual analogue scale|measuring motor and sensory nerve conduction studies of median nerve using a standardized technique|cross-sectional area (CSA) of the median nerve at the level of the pisiform.	Phase 2|Phase 3	Allocation: Randomized|Intervention Model: Parallel Assignment|Masking: Triple (Participant, Investigator, Outcomes Assessor)|Primary Purpose: Treatment		Tanta University Hospital, Tanta, Egypt	https://ClinicalTrials.gov/show/NCT04434105	No, active, not recruiting
143	Effect of High-quality Pre-operative Videos on Patient Anxiety Levels Prior to Ambulatory Hand Surgery		Completed	167	Anxiety|Carpal Tunnel Syndrome|Trigger Finger|Engagement, Patient|Pain	Yes	Other: High-quality, physician created video|Other: Standard of care	Pre-operative anxiety|Percentage of patients who sought out pre-operative videos before surgery|Pain catastrophizing|Patient engagement|Pain scores|Functional outcomes	Not Applicable	Allocation: Randomized|Intervention Model: Parallel Assignment|Masking: None (Open Label)|Primary Purpose: Prevention		North Shore University Hospital, Schwartz Ambulatory Surgery Center, Manhasset, New York, United States	https://ClinicalTrials.gov/show/NCT04424810	No
144	Radial Extracorporeal Shock Wave Therapy in the Treatment of Carpal Tunnel Syndrome		Completed	95	Carpal Tunnel Syndrome	Yes	Device: splint and home exercise|Device: RESWT|Device: physical therapy	The Boston carpal tunnel questionnaire (BCTQ)|Visual analogue scale (VAS)|Leeds Assesment of Neuropathic Symptoms and Signs (LANSS)	Not Applicable	Allocation: Randomized|Intervention Model: Parallel Assignment|Masking: Single (Outcomes Assessor)|Primary Purpose: Treatment		Baskent University, Ankara, Turkey|Erzurum Regional Training & Research Hospital, Erzurum, Turkey	https://ClinicalTrials.gov/show/NCT04416867	Yes, https://www.ftrdergisi.com/uploads/pdf/pdf_4348.pdf
145	Graston Technique in Deep Gluteal Syndrome		Recruiting	22	Deep Gluteal Syndrome|Piriformis Syndrome	Yes	Device: Graston|Other: Sham	Oswestry Disability Index|Visual Analog Scale|Nottingham Health Profile|Shearwave Elastography|Gait Analyze	Not Applicable	Allocation: Randomized|Intervention Model: Parallel Assignment|Masking: Double (Participant, Outcomes Assessor)|Primary Purpose: Treatment		Koc University School of Medicine, Istanbul, Turkey	https://ClinicalTrials.gov/show/NCT04387877	No, recruiting
146	Question Prompt List for Common Hand Conditions		Completed	126	Carpal Tunnel Syndrome|Trigger Finger|Trigger Thumb|Dupuytren Contracture|Ganglion Cysts	Yes	Other: Question Prompt List|Other: 3 questions	Perceived Involvement in Care scale	Not Applicable	Allocation: Randomized|Intervention Model: Parallel Assignment|Masking: None (Open Label)|Primary Purpose: Health Services Research		Stanford Health Care, Redwood City, California, United States	https://ClinicalTrials.gov/show/NCT03868449	Yes, https://pubmed.ncbi.nlm.nih.gov/32693988/
147	Exparel and Education to Avoid Opioids After Carpal Tunnel Release		Recruiting	64E	Carpal Tunnel Syndrome	Yes	Other: Differing pain management strategy	Evaluation of post operative pain levels via Visual Analog Scale|Failure of alternate pain management strategy	Phase 4	Allocation: Randomized|Intervention Model: Parallel Assignment|Masking: Single (Care Provider)|Primary Purpose: Supportive Care		Orthopedic Associates of Southwest Ohio, Dayton, Ohio, United States|Orthopedic Associates of Southwest Ohio, Dayton, Ohio, United States	https://ClinicalTrials.gov/show/NCT03867539	No, recruiting
148	Comparison of Interventions in Patients With Carpal Tunnel Syndrome		Completed	72	Carpal Tunnel Syndrome|Carpal Tunnel Syndrome Bilateral	Yes	Behavioral: stretching physiotherapy|Behavioral: Myofascial therapy	Change from baseline Visual analog scale at eight weeks|Change from baseline Boston Questionnarie score at eight weeks|Change from baseline Short-Form 6 Dimensions at eight weeks|Change from baseline Hand strength test at eight weeks|Change from baseline Sensitivity tests at eigth weeks|Change from baseline Manual skill score at eigth weeks|Change from baseline Brief Michigan Hand Questionnaire f…	Not Applicable	Allocation: Randomized|Intervention Model: Crossover Assignment|Masking: Triple (Participant, Investigator, Outcomes Assessor)|Primary Purpose: Treatment		Unopar, Londrina, ParanÃ¡, Brazil	https://ClinicalTrials.gov/show/NCT04347746	No
149	Avazzia HVPC Bio-Electrical Stimulation Technology (BESTâ„¢) Microcurrent CTS RCT		Active, not recruiting	120E	Carpal Tunnel Syndrome	Yes	Device: BESTâ„¢ HVPC microcurrent electrical stimulation PRO-SPORT UltraÂ® Device|Device: Sham PRO-SPORT UltraÂ® Device	Pain Level Assessment|Motor Function Examination|Nerve Conduction Velocity|Healthy Related Quality of Life Changes|Sensory ability changes|Dosage/Frequency of Analgesics changes	Not Applicable	Allocation: Randomized|Intervention Model: Crossover Assignment|Masking: Double (Participant, Investigator)|Primary Purpose: Treatment		Activated Family Chiropractic and Wellness, Dallas, Texas, United States	https://ClinicalTrials.gov/show/NCT04271319	No, active, not recruiting
150	Wound Closure Study in Carpal Tunnel and Trigger Finger Surgery		Recruiting	130E	Carpal Tunnel Syndrome|Trigger Finger	Yes	Procedure: Wound closure	Scar formation with the Patient and Observer Scare Assessment Scale	Not Applicable	Allocation: Randomized|Intervention Model: Single Group Assignment|Masking: Single (Outcomes Assessor)|Primary Purpose: Treatment		Mayo Clinic in Rochester, Rochester, Minnesota, United States	https://ClinicalTrials.gov/show/NCT03781141	No, recruiting
151	Percutaneous Electrical Nerve Stimulation for Carpal Tunnel Syndrome		Active, not recruiting	60	Carpal Tunnel Syndrome	Yes	Procedure: Percutaneous Electrical Nerve Stimulation|Procedure: Endoscopic surgery of the carpal tunnel	Changes in pain intensity between baseline and follow-up periods|Changes in hand function between baseline and follow-up periods|Changes in severity between baseline and follow-up periods|Changes in patient self-perceived improvement between baseline and follow-up periods	Not Applicable	Allocation: Randomized|Intervention Model: Parallel Assignment|Masking: Double (Investigator, Outcomes Assessor)|Primary Purpose: Treatment		CÃ©sar FernÃ¡ndez-de-las-PeÃ±as, Alcorcon, Alcorcon, Madrid, Spain	https://ClinicalTrials.gov/show/NCT04246216	No, active, not recruiting
152	Carpal Tunnel Syndrome and Amyloidosis		Recruiting	100E	Amyloidosis|Carpal Tunnel Syndrome	Yes	Procedure: Carpal tunnel syndrome surgery	Number of participants with amyloid deposits in patients undergoing carpal tunnel surgery|Number of participants with cardiac involvement in echocardiogram	Not Applicable	Allocation: N/A|Intervention Model: Single Group Assignment|Masking: None (Open Label)|Primary Purpose: Diagnostic		Maria Del Carmen Navarro-Saez, Sabadell, Barcelona, Spain	https://ClinicalTrials.gov/show/NCT04245098	No, recruiting
153	Surgical Thoracic Outlet Decompression for Neurogenic Thoracic Outlet Syndrome		Active, not recruiting	50E	Neurogenic Thoracic Outlet Syndrome	Yes	Procedure: Thoracic outlet decompression	Change in Disability of the Arm, Shoulder and Hand (DASH) score|Chance in Cervical-Brachial Symptoms (CBSQ) Questionnaire score|Change in Visual Analogue Scale (VAS) for Pain|Change in Short Form 12 (SF-12) questionnaire score	Not Applicable	Allocation: Randomized|Intervention Model: Parallel Assignment|Masking: None (Open Label)|Primary Purpose: Treatment		Catharina Ziekenhuis, Eindhoven, Noord-Brabant, Netherlands	https://ClinicalTrials.gov/show/NCT03748602	No, active, not recruiting
154	Noninvasive Brain Stimulation for Treating Carpal Tunnel Syndrome		Recruiting	95E	Chronic Pain|Carpal Tunnel Syndrome	Yes	Device: transcranial Direct Current Stimulation (tDCS)|Device: Transcranial Ultrasound (TUS)	Visual Analogue Score (VAS)|Verbal Rating Scale (VRS)|Visual Analog Mood Scale (VAMS)|Montreal Cognitive Assessment (MOCA)|tDCS Side Effects Questionnaire|Patient Health Questionnaire (PHQ-9)|Multidimensional Pain Inventory (MPI)|Neuropathic Pain Symptom Inventory (NPSI)|Temporal Summation (TS)|Conditioned pain modulation (CPM)|Vibration Detection Threshold (VDT)|Michigan Hand Outcomes Questionna…	Not Applicable	Allocation: Randomized|Intervention Model: Parallel Assignment|Masking: Triple (Participant, Investigator, Outcomes Assessor)|Primary Purpose: Treatment		Spaulding Rehabilitation Network Research Institute, Charlestown, Massachusetts, United States	https://ClinicalTrials.gov/show/NCT04206215	No, recruiting
155	Pudendal Nerve Block in Vaginal Surgery		Active, not recruiting	72	Nerve Block|Pain, Postoperative|Pelvic Floor Disorders|Pelvic Organ Prolapse|Pudendal Neuralgia|Surgery	Yes	Procedure: Pudendal block	Visual Analog Scores at 7am after surgery|Visual analog scores at discharge from post-anesthesia care unit|Pain Scores 96 hours after surgery|Quality of Recovery scores on post op day 1 (7AM)|Satisfaction scores in the morning after surgery (7AM)|Satisfaction scores 96 hours after surgery|Length of stay|Opioid analgesic use in the post-anesthesia care unit|Total postoperative opioid use|Severity …	Not Applicable	Allocation: Randomized|Intervention Model: Parallel Assignment|Masking: Quadruple (Participant, Care Provider, Investigator, Outcomes Assessor)|Primary Purpose: Treatment		MetroHealth Medical Center, Cleveland, Ohio, United States	https://ClinicalTrials.gov/show/NCT04198714	No, active, not recruiting
156	Conditioning Electrical Stimulation to Improve Outcomes in Carpal Tunnel Syndrome		Recruiting	60E	Carpal Tunnel Syndrome	Yes	Procedure: Conditioning electrical stimulation|Procedure: Postoperative electrical stimulation|Procedure: No electrical stimulation	Sensory reinnervation|Motor reinnervation|Patient-reported outcome	Phase 1|Phase 2	Allocation: Randomized|Intervention Model: Parallel Assignment|Masking: Quadruple (Participant, Care Provider, Investigator, Outcomes Assessor)|Primary Purpose: Treatment		University of Alberta, Edmonton, Alberta, Canada	https://ClinicalTrials.gov/show/NCT04191538	No, recruiting
157	Efficacy of Hyalase Hydro-dissection in Treatment of Carpal Tunnel: Randomized Double Blind Controlled Clinical Trial		Completed	60	Carpal Tunnel Syndrome	Yes	Drug: Hyalase|Drug: Saline	pain alleviation|Changes in ultrasound imaging|Changes in median nerve conduction parameters	Not Applicable	Allocation: Randomized|Intervention Model: Parallel Assignment|Masking: Double (Participant, Outcomes Assessor)|Primary Purpose: Treatment		Emad Zarief Kamel Said, Assiut, Egypt	https://ClinicalTrials.gov/show/NCT03675295	Yes, https://pubmed.ncbi.nlm.nih.gov/32214296/
158	Onset and Duration of Forearm Nerve Blockade		Completed	36	Carpal Tunnel Syndrome	Yes	Drug: Lidocaine|Drug: Bupivacaine	onset of successful block and duration of sensory-motor blockade of the median and ulnar nerves|postoperative Numeric Rating Scale (NRS)	Phase 4	Allocation: Randomized|Intervention Model: Parallel Assignment|Masking: Quadruple (Participant, Care Provider, Investigator, Outcomes Assessor)|Primary Purpose: Treatment		Ziekenhuis Oost-Limburg, Genk, Limburg, Belgium	https://ClinicalTrials.gov/show/NCT03649763	Yes, https://pubmed.ncbi.nlm.nih.gov/35130196/
159	Amniotic Membrane in Carpal Tunnel Syndrome		Completed	60	Carpal Tunnel Syndrome	Yes	Other: Amniotic membrane transplantation	BCTQ	Not Applicable	Allocation: Randomized|Intervention Model: Parallel Assignment|Masking: None (Open Label)|Primary Purpose: Treatment		Instituto de OftalmologÃ­a, Mexico City, Mexico	https://ClinicalTrials.gov/show/NCT04075357	Yes, https://onlinelibrary.wiley.com/doi/10.1002/term.3033
160	Investigation of the Relation Between Trigger Digit and Carpal Tunnel Syndrome		Completed	59	The Comorbidity Between the Trigger Digit and Carpal Tunnel Syndrome	Yes	Other: Hybrid rehabilitation training|Other: Traditional rehabilitation training|Other: Wearable anti-bowstringing orthosis (WABO)	Change in the gliding features of tendons|Change in the gliding features of median nerve|Change in the grip strength|Change in the pinch force|Change in the threshold value of sensitivity|Change in the mechanical properties of the flexor tendons	Not Applicable	Allocation: Non-Randomized|Intervention Model: Parallel Assignment|Masking: None (Open Label)|Primary Purpose: Other		National Cheng-Kung University, Tainan, Taiwan	https://ClinicalTrials.gov/show/NCT04072692	No
161	Clinical Validation of a Decompression Prototype Splint for Patients With Carpal Tunel Syndrome		Completed	60	Carpal Tunnel Syndrome	Yes	Device: Decompression prototype splint for carpal tunnel syndrome|Device: Standard splint for carpal tunnel syndrome	Intensity of symptoms at baseline|Intensity of the symptoms at 6 weeks|Intensity of the symptoms at 4 months|Nerve conduction studies at baseline|Nerve conduction studies at 6 weeks|Self-reported symptom severity and functional status at baseline|Self-reported symptom severity and functional status at 6 weeks|Self-reported symptom severity and functional status at 4 months|Global Perceived Effect…	Not Applicable	Allocation: Randomized|Intervention Model: Parallel Assignment|Masking: Triple (Participant, Care Provider, Outcomes Assessor)|Primary Purpose: Treatment		Elena EstÃ©banez de Miguel, Zaragoza, Spain	https://ClinicalTrials.gov/show/NCT04043780	No
162	Prevalence of Wild Type Transthyretin Cardiac Amyloidosis in Patients Operated for Idiopathic Carpal Tunnel Syndrome		Completed	120	Amyloidosis Cardiac|Carpal Tunnel Syndrome	Yes	Diagnostic Test: DPD Scintigraphy	Prevalence of cardiac amyloidosis.	Not Applicable	Allocation: N/A|Intervention Model: Single Group Assignment|Masking: None (Open Label)|Primary Purpose: Diagnostic		Department of Heart Disease, Aarhus, Denmark	https://ClinicalTrials.gov/show/NCT03996382	No
163	Comparison of Local Only Anesthesia Versus Sedation in Patients Undergoing Bilateral Carpal Tunnel Release		Completed	53	Bilateral Carpal Tunnel Syndrome (Diagnosis)	Yes	Procedure: Local only anesthesia vs Local with sedation anesthesia	Measurement of patients perspective and preferences with their surgeries (local only and local with sedation) by VAS and multiple choice questions.|Measurement of individuals preferred surgery (local only and local with sedation) by VAS score|Measurement of individuals satisfaction with each surgery (local only and local with sedation) by VAS score|Measurement of level of anxiety about each type …	Not Applicable	Allocation: Randomized|Intervention Model: Crossover Assignment|Masking: None (Open Label)|Primary Purpose: Treatment		The Ohio State Wexner Medical Center, Columbus, Ohio, United States	https://ClinicalTrials.gov/show/NCT03495466	Yes, https://pubmed.ncbi.nlm.nih.gov/30880470/
164	A Pilot Study to Evaluate the Effectiveness of Ultrasound Guided Looped Thread Carpal Tunnel Release		Completed	20	Carpal Tunnel Syndrome	Yes	Procedure: Thread carpal tunnel release	Early recovery|Boston Carpal Tunnel Questionnaire|Hand sensation|grip and pinch strength|Median nerve cross-sectional area|Median nerve electrophysiologic function|Subject satisfaction	Phase 2	Allocation: Non-Randomized|Intervention Model: Parallel Assignment|Masking: Single (Outcomes Assessor)|Primary Purpose: Treatment			https://ClinicalTrials.gov/show/NCT03476486	Yes, https://pubmed.ncbi.nlm.nih.gov/30983412/
165	Efficacy of Dry Needling With the Fascial Winding Technique in the Carpal Tunnel Syndrome		Completed	86	Carpal Tunnel Syndrome	Yes	Other: Dry Needling with Fascial Winding Technique	The need to continue performing surgery for carpal tunnel syndrome.|Level of involvement of the median nerve, registered by EMG.|Cross sectional area of the median nerve at the wrist tunnel (CSA-M)|Wrist-forearm relationship (WF-R)|Intensity of pain, collected and measured with a Visual Analogue Scale (VAS).|Boston Carpal Tunnel Questionare (BCTQ)|Muscular strength to manual and digital grasping.…	Not Applicable	Allocation: Randomized|Intervention Model: Parallel Assignment|Masking: Double (Care Provider, Outcomes Assessor)|Primary Purpose: Treatment		Hospital Universitari de Bellvitge, L'Hospitalet De Llobregat, Barcelona, Spain	https://ClinicalTrials.gov/show/NCT03907956	No
166	Preoperative Antibiotics for Carpal Tunnel Release Surgery		Completed	184	Carpal Tunnel Syndrome	Yes	Drug: Vancomycin|Drug: Cefazolin|Drug: Saline Solution	Number of Participants With Surgical Site Infection|Number of Participants With Diabetes Diagnosis and Surgical Site Infection|Number of Participants With Surgical Site Infections That Use Tobacco|Number of Participants With Chronic Obstructive Pulmonary Disease Diagnosis and Surgical Site Infection|Number of Participants With Anemia Diagnosis and Surgical Site Infection|Number of Participants Wi…	Phase 4	Allocation: Randomized|Intervention Model: Parallel Assignment|Masking: Double (Participant, Investigator)|Primary Purpose: Prevention		WellSpan Surgery and Rehab Hospital, York, Pennsylvania, United States	https://ClinicalTrials.gov/show/NCT03432858	Yes, https://www.sciencedirect.com/science/article/pii/S2666769X21000294
167	Cost Information on Carpal Tunnel Syndrome Treatment Decisions		Completed	184	Carpal Tunnel Syndrome	Yes	Other: Societal cost	Number of participants choosing carpal tunnel release or splinting	Not Applicable	Allocation: Randomized|Intervention Model: Parallel Assignment|Masking: None (Open Label)|Primary Purpose: Treatment		Austin Regional Clinic, Austin, Texas, United States|Texas Orthopedics, Austin, Texas, United States|HTB Musculoskeletal Institute, Austin, Texas, United States|Seton Institute for Plastic and Reconstructive Surgery, Austin, Texas, United States|Orthopedic Specialists of Austin, Austin, Texas, United States|ATX Ortho, Austin, Texas, United States	https://ClinicalTrials.gov/show/NCT03880812	Yes, https://www.ncbi.nlm.nih.gov/pmc/articles/PMC8283107/
168	Ultrasound-guided Peripheral Nerve Block Versus Forearm Bier's Block in Patients Undergoing Carpal Tunnel Release		Completed	100	Carpal Tunnel Syndrome|Anesthesia, Local	Yes	Procedure: regional anesthesia	Analgesic effectivity|Pre operative pain|Intra-operative: pain|Time in operating room|Time of surgical procedure|Post-operative pain|Use of post-operative pain medication|Patient satisfaction|Surgeon satisfaction	Not Applicable	Allocation: Randomized|Intervention Model: Parallel Assignment|Masking: Single (Outcomes Assessor)|Primary Purpose: Treatment		Jessa Hospital, Hasselt, Limburg, Belgium	https://ClinicalTrials.gov/show/NCT03411551	Yes, https://pubmed.ncbi.nlm.nih.gov/33606754/
169	Platelet-Rich Plasma in the Treatment of Patients With Idiopathic Carpal Tunnel Syndrome		Completed	80	Carpal Tunnel Syndrome	Yes	Procedure: Platelet-Rich Plasma Injection Group	Pain improvement|Function improvement|Edema	Not Applicable	Allocation: Randomized|Intervention Model: Parallel Assignment|Masking: None (Open Label)|Primary Purpose: Treatment		Mansoura University, Mansoura, Egypt	https://ClinicalTrials.gov/show/NCT03863873	No
170	Myofascial Release on Electrophysiological Measures of Pregnant Women With CTS		Completed	30	Carpal Tunnel Syndrome	Yes	Combination Product: Study group|Device: Control group	change of Median nerve Distal Motor Latency|change of Boston carpal tunnel questionnaire (BCTQ)	Phase 4	Allocation: Randomized|Intervention Model: Parallel Assignment|Masking: Single (Participant)|Primary Purpose: Treatment			https://ClinicalTrials.gov/show/NCT03802448	Yes, https://doi.org/10.5114/pq.2019.83057
171	Different Sessions of Perineural Injection With Dextrose for Carpal Tunnel Syndrome		Recruiting	75E	Carpal Tunnel Syndrome	Yes	Procedure: two-sessions of ultrasound-guided PIT|Procedure: One-sessions of ultrasound-guided PIT|Procedure: Placebo ultrasound-guided injection with nerve hydrodissection	Change from baseline of severity of symptoms and functional status on 1st, 3rd, 6th, 9th month and one year after injection|Change from baseline of pain on 1st, 3rd, 6th, 9th month and one year after injection|Change from baseline of cross-sectional area of the median nerve on 1st, 3rd, 6th, 9th month and one year after injection|Change from baseline of electrophysiological measurement on 1st, 3r…	Not Applicable	Allocation: Randomized|Intervention Model: Parallel Assignment|Masking: Double (Participant, Investigator)|Primary Purpose: Treatment		Department of Physical Medicine and Rehabilitation, Tri-Service General Hospital, Taipei, Neihu District, Taiwan	https://ClinicalTrials.gov/show/NCT03802435	No, recruiting
172	Comparison of the Efficacy of Corticosteroid Injection and ESWT in Patients With CTS		Completed	72	Carpal Tunnel Syndrome|Tenosynovitis	Yes	Drug: local injection|Device: extracorporeal shock wave therapy	Visual Analog Scale (VAS) - Pain|Visual Analog Scale (VAS) - Numbness|hand clamping force|boston scale|Median nerve sensory distal latency(electrophysiological examination,physiological parameter)|Median nerve sensory transmission rate( electrophysiological examination, physiological parameter)|Median nerve motor distal latency( electrophysiological examination, physiological parameter)|Median ne…	Phase 4	Allocation: Randomized|Intervention Model: Parallel Assignment|Masking: None (Open Label)|Primary Purpose: Treatment		Ahi Evran University Education and Research Hospital, KÄ±rÅŸehir, Turkey	https://ClinicalTrials.gov/show/NCT03792945	Yes, https://pubmed.ncbi.nlm.nih.gov/35706121/
173	PAVmed CarpX Device Clinical Study		Completed	20	Carpal Tunnel Syndrome	Yes	Device: CarpX Device	Device Safety defined as freedom from Serious Adverse Events probably or definitely related to the CarpX device resulting in significant morbidity.|Device Technical Success: defined as the ability of the CarpX Device to perform complete division of the transverse carpel ligament.	Not Applicable	Allocation: N/A|Intervention Model: Single Group Assignment|Masking: None (Open Label)|Primary Purpose: Treatment		Christchurch Hospital, Christchurch, New Zealand	https://ClinicalTrials.gov/show/NCT03747510	No
174	The Relationship Between Age and Carpal Tunnel Size		Completed	100	Carpal Tunnel	Yes	Procedure: Ultrasound	Size of carpal tunnel	Not Applicable	Allocation: N/A|Intervention Model: Single Group Assignment|Masking: None (Open Label)|Primary Purpose: Diagnostic		Mayo Clinic in Florida, Jacksonville, Florida, United States	https://ClinicalTrials.gov/show/NCT03294733	No
175	Local Injection of Ozone Versus Methylprednisolone Acetate in Carpal Tunnel Syndrome of Scleroderma Patients		Completed	50	Carpal Tunnel Syndrome|Chronic Pain|Scleroderma	Yes	Drug: Ozone|Drug: methylprednisolone acetate	to assess pain alleviation through the visual analog scale (VAS)|Changes in median nerve conduction parameters	Not Applicable	Allocation: Randomized|Intervention Model: Parallel Assignment|Masking: Single (Outcomes Assessor)|Primary Purpose: Treatment		Emad Zarief Kamel Said, Assiut, Egypt	https://ClinicalTrials.gov/show/NCT03742466	Yes, https://pubmed.ncbi.nlm.nih.gov/34213870/
176	Decision Making in Hypothetical Carpal Tunnel Syndrome		Completed	488	Carpal Tunnel Syndrome	Yes	Other: Cost Information	Decision to have Treatment|Opinion on healthcare costs	Not Applicable	Allocation: Randomized|Intervention Model: Parallel Assignment|Masking: Double (Participant, Care Provider)|Primary Purpose: Health Services Research		Stanford Health Care, Redwood City, California, United States	https://ClinicalTrials.gov/show/NCT03730376	Yes, https://pubmed.ncbi.nlm.nih.gov/31517517/
177	The Effect Of An Anesthetic Procedure On Post Operative Pain Management In Carpal Tunnel Release		Completed	52	Pain, Postoperative|Carpal Tunnel Syndrome	Yes	Drug: 10cc injection of bupivacaine|Drug: 20cc injection of bupivacaine	Change in Pain Level in various stages of the post-operative period	Phase 1	Allocation: Randomized|Intervention Model: Parallel Assignment|Masking: Double (Participant, Outcomes Assessor)|Primary Purpose: Treatment		University of South Florida Department of Orthopaedics, Tampa, Florida, United States	https://ClinicalTrials.gov/show/NCT03729375	No
178	Efficiency of Mirror Therapy After Carpal Tunnel Surgery		Completed	35	Carpal Tunnel Syndrome|Physiotherapy|Rehabilitation	Yes	Other: Mirror Therapy|Other: Convantional Physiotherapy	Boston Carpal Tunnel Syndrome Questionnaire (the change of severity and functional status)|9-Hole Peg Test|Semmes Weinstein Monofilaman Test|Visual Analog Scale	Not Applicable	Allocation: Randomized|Intervention Model: Parallel Assignment|Masking: None (Open Label)|Primary Purpose: Treatment		Istanbul University, Istanbul, Bakirkoy, Turkey	https://ClinicalTrials.gov/show/NCT03634618	Yes, https://pubmed.ncbi.nlm.nih.gov/32442746/
179	The Volume Effect of Hydrodissection for Carpal Tunnel Syndrome		Completed	63	Carpal Tunnel Syndrome	Yes	Procedure: Dextrose 1mL injection|Procedure: Dextrose 2mL injection|Procedure: Dextrose 4mL injection	Change of Visual analog scale (VAS)|Boston Carpal Tunnel Syndrome Questionnaire Score (BCTQ)|QuickDASH|MSK US finding	Not Applicable	Allocation: Randomized|Intervention Model: Parallel Assignment|Masking: Triple (Participant, Care Provider, Outcomes Assessor)|Primary Purpose: Treatment		Department of Physical Medicine & Rehabilitation , National Taiwan University Hospital, Taipei, Taiwan	https://ClinicalTrials.gov/show/NCT03598322	Yes, https://pubmed.ncbi.nlm.nih.gov/33391002/
180	Preoperative Neuromobilization Exercises for Individuals With Carpal Tunnel Syndrome		Completed	30	Carpal Tunnel Syndrome	Yes	Other: Nerve gliding exercise	Change in different pain-related disabilities and cognitive-behavioral factors involved in the experience of pain measured by the West Haven-Yale Multidimensional Pain inventory (WHYMPI)|Change upper limb functional abilities measured with the Disability of the Arm, Shoulder and Hand (DASH) scale|Change in median nerve cross sectional area at the carpal tunnel inlet measured by quantitative ultra…	Not Applicable	Allocation: Randomized|Intervention Model: Parallel Assignment|Masking: Single (Outcomes Assessor)|Primary Purpose: Treatment		Centre Hospitalier Universitaire de l'UniversitÃ© de MontrÃ©al, MontrÃ©al, Quebec, Canada	https://ClinicalTrials.gov/show/NCT03582735	Yes, https://pubmed.ncbi.nlm.nih.gov/32151500/
181	Preoperative Pain Neuroscience Education in Patients With Carpal Tunnel Syndrome		Completed	2	Carpal Tunnel Syndrome	Yes	Other: Preoperative Pain Neuroscience Education|Other: Usual Care	Change of Disability in upper-limb|Change of Pain Interference: Kinesiophobia|Change of Emotional status: Hospital Anxiety and Depression Scale (HAD).|Change of Pain evaluation:	Not Applicable	Allocation: Randomized|Intervention Model: Parallel Assignment|Masking: Double (Participant, Investigator)|Primary Purpose: Treatment		Hospital Clinico La Florida, Santiago, RM, Chile	https://ClinicalTrials.gov/show/NCT03576196	Yes, https://pubmed.ncbi.nlm.nih.gov/31010499/
182	Effects of Platelet-rich Plasma in the Surgery of Carpal Tunnel Syndrome: A Randomized Controlled Trial		Completed	50	Carpal Tunnel Syndrome	Yes	Procedure: Platelet-rich plasma|Procedure: Platelet-poor plasma	Hand grip strength|Pain|Sympton severity|Functional status|Wound healing	Not Applicable	Allocation: Randomized|Intervention Model: Parallel Assignment|Masking: Quadruple (Participant, Care Provider, Investigator, Outcomes Assessor)|Primary Purpose: Treatment		Universidad CEU Cardenal Herrera, Valencia, Spain	https://ClinicalTrials.gov/show/NCT03548259	Yes, https://pubmed.ncbi.nlm.nih.gov/32034241/
183	Ibuprofen Plus Acetaminophen Versus Oxycodone Alone After Hand Surgery		Completed	40	Carpal Tunnel Syndrome|Dupuytren Contracture|Trigger Digit|Ganglion Cysts|De Quervain Disease	Yes	Drug: Oxycodone Hcl 5Mg|Drug: Ibuprofen 400 mg|Drug: Acetaminophen 650 mg	change in VAS pain scale|change in Brief Pain Index|change in pain diary	Phase 2	Allocation: Randomized|Intervention Model: Parallel Assignment|Masking: None (Open Label)|Primary Purpose: Supportive Care		Keck School of Medicine of the University of Southern California, Los Angeles, California, United States	https://ClinicalTrials.gov/show/NCT03111186	No
184	Testing of a Tool to Elicit Patient Preferences for CTS		Enrolling by invitation	300E	Carpal Tunnel|Carpal Tunnel Syndrome|Carpal Tunnel Syndrome Left|Carpal Tunnel Syndrome Right|Carpal Tunnel Syndrome Bilateral	Yes	Other: Preference Elicitation tool	Decisional Conflict Scale	Not Applicable	Allocation: Randomized|Intervention Model: Parallel Assignment|Masking: None (Open Label)|Primary Purpose: Other		Stanford Health Care, Redwood City, California, United States	https://ClinicalTrials.gov/show/NCT03532373	No, enrolling by invitation
185	Non-invasive CTS Device Clinical Trial		Completed	88	Carpal Tunnel Syndrome	Yes	Device: Study Device|Device: Sham Device	BCTQ SSS at 8 Weeks vs Baseline|BCTQ SSS	Not Applicable	Allocation: Randomized|Intervention Model: Parallel Assignment|Masking: Triple (Participant, Investigator, Outcomes Assessor)|Primary Purpose: Treatment		Mission Pain & Spine, Mission Viejo, California, United States|South Bay Medical Center, Torrance, California, United States|Cleveland Clinic (Lerner Research Institute), Cleveland, Ohio, United States	https://ClinicalTrials.gov/show/NCT03498287	No
186	Hydrodissection as a Treatment for Carpal Tunnel Syndrome		Completed	20	Carpal Tunnel Syndrome	Yes	Procedure: Hydrodissection|Procedure: Regular Injection	Tolerance|Clinical Severity of Carpal Tunnel Syndrome|Overall Pain|Additional Treatment	Not Applicable	Allocation: Randomized|Intervention Model: Parallel Assignment|Masking: Triple (Participant, Investigator, Outcomes Assessor)|Primary Purpose: Treatment		Mayo Clinic in Rochester, Rochester, Minnesota, United States	https://ClinicalTrials.gov/show/NCT03427983	https://pubmed.ncbi.nlm.nih.gov/32255205/
187	The Volume Effect of Nerve Hydrodissection for Carpal Tunnel Syndrome		Recruiting	40E	Carpal Tunnel Syndrome	Yes	Procedure: Ultrasound-guided nerve hydrodissection|Device: Ultrasound|Drug: Normal saline	Change from baseline of severity of symptoms and functional status on 2nd week, 1st, 3rd and 6th month after injection|Change from baseline of pain on 2nd week, 1st, 3rd and 6th month after injection|Change from baseline of cross-sectional area of the median nerve on 2nd week, 1st, 3rd and 6th month after injection|Change from baseline of conduction velocity, amplitude of median nerve on 2nd week…	Not Applicable	Allocation: Randomized|Intervention Model: Parallel Assignment|Masking: Double (Participant, Investigator)|Primary Purpose: Treatment		Department of Physical Medicine and Rehabilitation, Tri-Service General Hospital, Taipei, Neihu District, Taiwan	https://ClinicalTrials.gov/show/NCT03381521	No, recruiting
188	Non-surgical Intervention for Carpal Tunnel Syndrome		Completed	44	Carpal Tunnel Syndrome, Susceptibility to	Yes	Device: Kinesio 12 inch Tape|Device: Kinesio 4 inch Tape|Device: Cock up Splint and Lumbrical exercises	Numerical Pain Rating Scale (NRS Pain)|Visual Analog Scale for Pain (VAS Pain)|Grip Strength and Pinch Strength|Boston Carpal Tunnel Questionnaire Symptom Severity (BCTQ SS)|Boston Carpal Tunnel Questionnaire Functional Scale (BCTQ FS)	Not Applicable	Allocation: Randomized|Intervention Model: Parallel Assignment|Masking: Single (Participant)|Primary Purpose: Other		Loma Linda University, Loma Linda, California, United States	https://ClinicalTrials.gov/show/NCT03360344	Yes, https://pubmed.ncbi.nlm.nih.gov/32893100/
189	Splinting After Mini-Open Carpal Tunnel Release		Completed	249	Carpal Tunnel Syndrome	Yes	Other: No Splint|Other: Removable Splint|Other: Non-removable Splint	QuickDASH|Levine-Katz Symptom Severity Scale (SSS)|Numerical Pain Rating Scale|Grip Strength|Wrist Flexion|Lateral Pinch Strength|Demographic Information|Complications	Not Applicable	Allocation: Randomized|Intervention Model: Parallel Assignment|Masking: Single (Outcomes Assessor)|Primary Purpose: Treatment			https://ClinicalTrials.gov/show/NCT02885701	Yes, https://pubmed.ncbi.nlm.nih.gov/29482955/
190	Effectiveness of Neurodynamic Techniques for the Treatment of Carpal Tunnel Syndrome		Completed	53	Carpal Tunnel Syndrome	Yes	Other: Neurodynamic techniques|Other: Exercise therapy	Change in Boston Carpal Tunnel Questionnaire score|The Disabilities of the Arm, Shoulder and Hand (DASH) Score|Pain severity scale|Wrist ROM|Grip strength|Surgery	Not Applicable	Allocation: Randomized|Intervention Model: Parallel Assignment|Masking: Double (Investigator, Outcomes Assessor)|Primary Purpose: Treatment		The University of Jordan, Amman, Jordan	https://ClinicalTrials.gov/show/NCT03243227	Yes, https://pubmed.ncbi.nlm.nih.gov/32893098/
191	Superb Microvascular Imaging of Median Nerve in Carpal Tunnel Syndrome: A Novel Technique in Diagnostic Ultrasound		Completed	80	Carpal Tunnel Syndrome Bilateral	Yes	Device: Superb microvascular imaging (SMI) (Toshiba)	Vascular blood flow images from median nerve (enterrapted in carpal tunnel) obtained with Power Doppler and Superb microvascular imaging.	Not Applicable	Allocation: N/A|Intervention Model: Single Group Assignment|Masking: None (Open Label)|Primary Purpose: Diagnostic		University of Usak, UÅŸak, Turkey	https://ClinicalTrials.gov/show/NCT03213847	Yes, https://pubmed.ncbi.nlm.nih.gov/29663478/
192	Intraneural Facilitation as a Treatment for Carpal Tunnel Syndrome		Completed	10	Carpal Tunnel Syndrome	Yes	Other: Intraneural facilitation (INF)|Other: Sham INF	The Boston CTS Questionnaire symptom severity scale and functional assessment.|Visual analog scale (VAS)|Ultrasound	Not Applicable	Allocation: Randomized|Intervention Model: Parallel Assignment|Masking: Double (Participant, Investigator)|Primary Purpose: Treatment		Loma Linda University Health, Loma Linda, California, United States	https://ClinicalTrials.gov/show/NCT03205683	Yes, https://pubmed.ncbi.nlm.nih.gov/35756982/
193	Platelet Rich Plasma for Carpal Tunnel Syndrome		Completed	26	Carpal Tunnel Syndrome	Yes	Procedure: platelet rich plasma|Drug: Normal saline	Change from baseline of pain on 2nd week, 1st, 3rd, 6th month and one year after the treatment.|Change from baseline in severity of symptoms and functional status on 2nd week, 1st, 3rd, 6th month and one year after the treatment.|Change from baseline in cross-sectional area of the median nerve on 2nd week, 1st, 3rd, 6th month and one year after the treatment.|Change from baseline in conduction ve…	Not Applicable	Allocation: Randomized|Intervention Model: Parallel Assignment|Masking: Triple (Participant, Investigator, Outcomes Assessor)|Primary Purpose: Treatment		Department of Physical Medicine and Rehabilitation, Tri-Service General Hospital, Taipei, Neihu District, Taiwan	https://ClinicalTrials.gov/show/NCT03184688	Yes, https://pubmed.ncbi.nlm.nih.gov/33548206/
194	Hyaluronic Acid Hydro-dissection Use in Idiopathic Carpal Tunnel Syndrome Guided by Ultrasonic Study		Completed	80	Carpal Tunnel Syndrome	Yes	Drug: Sodium Hyaluronate|Device: ultrasound|Drug: Sodium Hyaluronate and 1% lidocain|Drug: Corticosteroid and 1%lidocain	neuropathic pain VAS|nerve conduction study	Phase 1	Allocation: Randomized|Intervention Model: Parallel Assignment|Masking: Single (Investigator)|Primary Purpose: Treatment		Assiut governorate, Assiut, Egypt	https://ClinicalTrials.gov/show/NCT03180125	No
195	Median Nerve Hydro-dissection Using Single Injection of Hyalase as a Novel Treatment of Carpal Tunnel Syndrome		Completed	60	Carpal Tunnel Syndrome|Pain, Chronic	Yes	Drug: Hylase|Drug: Saline	pain alleviation|Changes in ultrasound imaging	Not Applicable	Allocation: Randomized|Intervention Model: Parallel Assignment|Masking: Double (Participant, Outcomes Assessor)|Primary Purpose: Treatment		Emad Zarief Kamel Said, Assiut, Egypt	https://ClinicalTrials.gov/show/NCT03177915	Yes, https://www.painphysicianjournal.com/current/pdf?article=NzAzNA%3D%3D&journal=125
196	Corticosteroid Injection in Carpal Tunnel Syndrome		Completed	56	Carpal Tunnel Syndrome	Yes	Drug: Triamcinolone Acetonide|Drug: lidocaine hydrochloride	Change from Baseline in the scores on the Boston Carpal Tunnel Questionnaire (BQ).|Change from Baseline in Median nerve distal motor latency|Change from Baseline in sensory nerve conduction velocity|Change from Baseline in compound muscle action potential amplitude (CMAP)|Change from Baseline in self-reported pain intensity	Not Applicable	Allocation: Randomized|Intervention Model: Parallel Assignment|Masking: Double (Participant, Outcomes Assessor)|Primary Purpose: Treatment		Taipei veteran general hospital, Taipei, Taiwan	https://ClinicalTrials.gov/show/NCT03072290	No
197	The Effectiveness of Physical Therapy Modalities in Carpal Tunnel Syndrome		Completed	70	Carpal Tunnel Syndrome	Yes	Other: Low-level laser therapy|Other: Ultrasound treatment	The measurement of hand grip strength in patients with carpal tunnel syndrome after physical therapy	Not Applicable	Allocation: Non-Randomized|Intervention Model: Parallel Assignment|Masking: Single (Investigator)|Primary Purpose: Treatment		Poznan University of Medical Sciences, Poznan, Poland	https://ClinicalTrials.gov/show/NCT03061149	No
198	Local Effects of Acupuncture and Nerve Conduction Studies		Completed	60	Carpal Tunnel Syndrome	Yes	Device: MAC acupuncture needles|Device: Electrostimulator 6c.Pro, Pantheon Research, Venice, CA	Change in Cold Detection Threshold (CDT) post-acupuncture compared to pre-acupuncture|Change in Vibration Detection Threshold (VDT) post-acupuncture compared to pre-acupuncture|Change in Median and Ulnar nerve CMAP amplitude post-acupuncture compared to pre-acupuncture.|Change in Median and Ulnar SNAP amplitude post-acupuncture compared to pre-acupuncture|Change in Median and Ulnar nerve distal m…	Not Applicable	Allocation: Randomized|Intervention Model: Parallel Assignment|Masking: Double (Participant, Outcomes Assessor)|Primary Purpose: Other		Oregon Health & Science University, Portland, Oregon, United States	https://ClinicalTrials.gov/show/NCT03036657	Yes, https://www.ncbi.nlm.nih.gov/pmc/articles/PMC6320582/
199	The Effect of Hyaluronic Acid for Carpal Tunnel Syndrome		Completed	35	Carpal Tunnel Syndrome	Yes	Procedure: Sono-guided injection with hyaluronic acid|Procedure: Sono-guided injection with normal saline	Change from baseline of severity of symptoms and functional status on 2nd week, 1st, 3rd, 6th month and one year after injection|Change from baseline of pain on 2nd week, 1st, 3rd, 6th month and one year after injection|Change from baseline of cross-sectional area of the median nerve on 2nd week, 1st, 3rd, 6th month and one year after injection|Change from baseline of conduction velocity, amplitu…	Not Applicable	Allocation: Randomized|Intervention Model: Parallel Assignment|Masking: Double (Participant, Outcomes Assessor)|Primary Purpose: Treatment		Department of Physical Medicine and Rehabilitation, Tri-Service General Hospital, Tai Chung Municipality, Neihu District, Taiwan|Department of Physical Medicine and Rehabilitation, Tri-Service General Hospital, Taipei, Neihu District, Taiwan	https://ClinicalTrials.gov/show/NCT03031054	Yes, https://pubmed.ncbi.nlm.nih.gov/33749798/
200	Comparison of Difference Hydrodissection for CTS		Completed	47	Carpal Tunnel Syndrome	Yes	Procedure: Ultrasound-guided short-axis hydrodissection with 5cc normal saline|Procedure: Ultrasound-guided long-axis hydrodissection with 3cc normal saline	Change from baseline of severity of symptoms and functional status on 2nd week, 1st, 2nd, 3rd and 6th month after injection|Change from baseline of pain on 2nd week, 1st, 2nd, 3rd and 6th month after injection|Change from baseline of cross-sectional area of the median nerve on 2nd week, 1st, 2nd, 3rd and 6th month after injection|Change from baseline of conduction velocity, amplitude of median ne…	Not Applicable	Allocation: Randomized|Intervention Model: Parallel Assignment|Masking: Single (Participant)|Primary Purpose: Treatment		Department of Physical Medicine and Rehabilitation, Tri-Service General Hospital, Taipei, Neihu District, Taiwan	https://ClinicalTrials.gov/show/NCT03031041	Yes, https://www.ncbi.nlm.nih.gov/pmc/articles/PMC8436111/
201	The Effect of Hydrodissection for Carpal Tunnel Syndrome		Completed	34	Carpal Tunnel Syndrome	Yes	Procedure: Ultrasound-guided hydrodissection|Procedure: Placebo ultrasound-guided injection|Device: Ultrasound|Drug: Normal Saline	Change from baseline of severity of symptoms and functional status on 2nd week, 1st, 2nd, 3rd and 6th month after injection|Change from baseline of pain on 2nd week, 1st, 2nd and 3rd month after injection|Change from baseline of cross-sectional area of the median nerve on 2nd week, 1st, 2nd and 3rd month after injection|Change from baseline of conduction velocity, amplitude of median nerve on 2nd…	Not Applicable	Allocation: Randomized|Intervention Model: Parallel Assignment|Masking: Double (Participant, Investigator)|Primary Purpose: Treatment		Department of Physical Medicine and Rehabilitation, Tri-Service General Hospital, Taipei, Neihu District, Taiwan	https://ClinicalTrials.gov/show/NCT02991001	Yes, https://pubmed.ncbi.nlm.nih.gov/30339737/
202	The Effect of Perineural Injection Therapy Versus Steroid in Patients With Carpal Tunnel Syndrome		Completed	54	Carpal Tunnel Syndrome	Yes	Drug: 5% dextrose|Drug: 1cc 2% Xylocaine+4cc Triamcinolone (40mg)	Change from baseline of pain on 2nd week, 1st, 2nd, 3rd and 6 month after the treatment.|Change from baseline of severity of symptoms and functional status on 2nd week, 1st, 2nd, 3rd and 6 month after the treatment.|Change from baseline of cross-sectional area of the median nerve on 2nd week, 1st, 2nd, 3rd and 6 month after the treatment.|Change from baseline of nerve conduction velicity on 2nd w…	Not Applicable	Allocation: Randomized|Intervention Model: Parallel Assignment|Masking: Double (Participant, Investigator)|Primary Purpose: Treatment		Department of Physical Medicine and Rehabilitation, Tri-Service General Hospital, Taipei, Neihu District, Taiwan	https://ClinicalTrials.gov/show/NCT02990962	Yes, https://pubmed.ncbi.nlm.nih.gov/32856082/
203	Platelet Rich Plasma and Hydrodissection for Carpal Tunnel Syndrome		Completed	26	Carpal Tunnel Syndrome	Yes	Drug: platelet rich plasma|Drug: Normal saline|Device: Ultrasound	Change from baseline of pain on 2nd week, 1st, 3rd, 6th month and 1 year after injection|Change from baseline of severity of symptoms and functional status on 2nd week, 1st, 3rd, 6th month and 1 year after injection|Change from baseline of cross-sectional area of the median nerve on 2nd week, 1st, 3rd, 6th month and 1 year after injection|Change from baseline of conduction velocity, amplitude of …	Not Applicable	Allocation: Randomized|Intervention Model: Parallel Assignment|Masking: Double (Participant, Investigator)|Primary Purpose: Treatment		Department of Physical Medicine and Rehabilitation, Tri-Service General Hospital, Taipei, Neihu District, Taiwan	https://ClinicalTrials.gov/show/NCT02986828	Yes, https://www.ncbi.nlm.nih.gov/pmc/articles/PMC5427966/
204	Surgical Treatment of Carpal Tunnel Syndrome: Local Anesthesia With Epinephrine x Intravenous Regional Anesthesia.		Completed	78	Carpal Tunnel Syndrome|Anesthesia	Yes	Procedure: Intravenous regional anesthesia (Bier)|Procedure: Local anesthesia with adrenaline	Change in pain through Pain visual analogue scale|The total costs of carpal tunnel syndrome surgical treatment will be tracked over the duration of the study to determine the cost-effectiveness of providing a Local Anesthesia With Epinephrine versus a Intravenous Regional Anesthesia.|Change of the Boston Carpal Tunnel Questionnaire (BCTQ)|Hospital Anxiety and Depression Scale (HADS)|Remission or …	Not Applicable	Allocation: Randomized|Intervention Model: Parallel Assignment|Masking: None (Open Label)|Primary Purpose: Health Services Research		Aldo Okamura, SÃ£o Paulo, Brazil	https://ClinicalTrials.gov/show/NCT02986347	No
205	Very Low Frequency Magnetic Fields Versus the Supplement "Xinepa" in the Treatment of the Carpal Tunnel Syndrome		Completed	31	Carpal Tunnel Syndrome	Yes	Other: ELF|Other: XinepaÂ®|Other: Placebo XinepaÂ®	Change of Visual Analogue Scale (VAS) from baseline to 12 weeks|Change of Semmes-Weinstein Monofilaments of light touch and pressure sensation test from baseline to 12 weeks|Change of Boston Carpal Tunnel Questionnaire from baseline to 12 weeks|Change of the measurement of the grip strength trough the Jamar dynamometer from baseline to 12 weeks|Change of the measurement of the pinch strength trou…	Not Applicable	Allocation: Randomized|Intervention Model: Parallel Assignment|Masking: Double (Participant, Investigator)|Primary Purpose: Treatment		Umberto I Hospital, Rome, Italy	https://ClinicalTrials.gov/show/NCT02891512	Yes, https://www.ncbi.nlm.nih.gov/pmc/articles/PMC6016299/
206	Spinal Cord Stimulation Therapy for Hereditary Spastic Paraplegias Patients		Recruiting	12E	Motor Function|Gait	Yes	Procedure: Spinal cord stimulation	change in spastic paraplegia rating scale(SPRS)|change in the score of Modified Ashworth Scale|change in Activities of Daily Living Scale (ADL)|change in Tinetti Balance and Gait Analysis|change in Berg Balance Scale(BBS)|Clinical Global Impression-Global Improvement	Not Applicable	Allocation: N/A|Intervention Model: Single Group Assignment|Masking: None (Open Label)|Primary Purpose: Treatment		Xuanwu Hospital,Capital Medical University, Beijing, Beijing, China	https://ClinicalTrials.gov/show/NCT05196178	No, recruiting
207	The Effect of Perineural Injection Therapy in Patients With Carpal Tunnel Syndrome		Completed	60	Carpal Tunnel Syndrome	Yes	Procedure: Ultrasound-guided perineural injection with 5% dextrose|Procedure: Ultrasound-guided perineural injection with normal saline|Drug: Normal Saline|Drug: 5% Dextrose	Change from baseline of pain on 2nd, 4th, 8th, 12th, 16th and 24th weeks after treatment.|Change from baseline in severity of symptoms and functional status on 2nd, 4th, 8th, 12th, 16th and 24th weeks after treatment.|Change from baseline in cross-sectional area of the median nerve on 2nd, 4th, 8th, 12th, 16th and 24th weeks after treatment.	Not Applicable	Allocation: Randomized|Intervention Model: Parallel Assignment|Masking: Double (Participant, Investigator)|Primary Purpose: Treatment		Department of Physical Medicine and Rehabilitation, Tri-Service General Hospital, Taipei, Neihu District, Taiwan	https://ClinicalTrials.gov/show/NCT02809261	Yes, https://pubmed.ncbi.nlm.nih.gov/32856082/
208	The Effect of Combined PRP and ESWT for Carpal Tunnel Syndrome		Completed	40	Carpal Tunnel Syndrome	Yes	Procedure: Platelet rich plasma|Device: shock wave	Change from baseline of severity of symptoms and functional status on 4th, 8th, 12th, 16th and 24th weeks|Change from baseline of pain on 4th, 8th, 12th, 16th and 24th weeks after treatment.|Change from baseline of cross-sectional area in median nerve on 4th, 8th, 12th, 16th and 24th weeks|Change from baseline of electrophysiological study on 4th, 8th, 12th, 16th and 24th weeks	Not Applicable	Allocation: Randomized|Intervention Model: Parallel Assignment|Masking: Double (Participant, Investigator)|Primary Purpose: Treatment		Department of Physical Medicine and Rehabilitation, Tri-Service General Hospital, Taipei, Neihu District, Taiwan	https://ClinicalTrials.gov/show/NCT02800200	Yes, https://pubmed.ncbi.nlm.nih.gov/31774510/
209	The Dose Effect of Extracorporeal Shock Wave Therapy in Patients With Carpal Tunnel Syndrome		Completed	69	Carpal Tunnel Syndrome	Yes	Device: ESWT	Change from baseline of pain on 4th, 8th, 12th, 16th and 24th weeks after treatment.|Change from baseline of severity of symptoms and functional status on 4th, 8th, 12th, 16th and 24th weeks|Change from baseline of cross-sectional area in median nerve on 4th, 8th, 12th, 16th and 24th weeks|Change from baseline of electrophysiological study on 4th, 8th, 12th, 16th and 24th weeks	Not Applicable	Allocation: Randomized|Intervention Model: Parallel Assignment|Masking: Single (Participant)|Primary Purpose: Treatment		Department of Physical Medicine and Rehabilitation, Tri-Service General Hospital, Taipei, Neihu District, Taiwan	https://ClinicalTrials.gov/show/NCT02800187	No
210	Carpal Tunnel Release Through Mini Transverse Approach		Completed	43	Carpal Tunnel Syndrome|Carpal Tunnel Release|Carpal Tunnel Surgery|Carpal Tunnel Transverse Approach|CTS	Yes	Procedure: Carpal tunnel release through Mini Transverse Approach	Proportion of patients with post surgical trauma|Duration of rehabilitation period|Proportion of patients with cosmetic scar	Not Applicable	Allocation: N/A|Intervention Model: Single Group Assignment|Masking: None (Open Label)|Primary Purpose: Treatment		Dr. Sayed Issa's Clinic, Aleppo, Syrian Arab Republic	https://ClinicalTrials.gov/show/NCT02766114	Yes, https://medcraveonline.com/MOJOR/carpal-tunnel-release-through-mini-transverse-approach-ctrmta-sayed-issarsquos-approach.html
211	Carpel Tunnel Syndrome and Physical Therapy Modalities		Completed	55	Carpal Tunnel Syndrome	Yes	Device: pulsed electromagnetic field|Device: Therapeutic ultrasound	Pain intensity|Functional status scale	Not Applicable	Allocation: Randomized|Intervention Model: Parallel Assignment|Masking: Double (Participant, Outcomes Assessor)|Primary Purpose: Treatment			https://ClinicalTrials.gov/show/NCT02745652	No
212	Efficacy of Combined Ultrasound Guided Steroid Injection and Splinting in Patients With Carpal Tunnel Syndrome		Completed	52	Carpal Tunnel Syndrome	Yes	Drug: Triamcinolone Acetonide|Device: thermoplastic wrist splint|Drug: lidocaine hydrochloride	Change from Baseline in the scores on the Boston Carpal Tunnel Questionnaire (BQ).|Change from Baseline in Median nerve distal motor latency|Change from Baseline in sensory nerve conduction velocity|Change from Baseline in compound muscle action potential amplitude (CMAP)|Change from Baseline in sensory nerve action potential amplitudes.|Change from Baseline in self-reported pain intensity|change…	Not Applicable	Allocation: Randomized|Intervention Model: Parallel Assignment|Masking: Single (Participant)|Primary Purpose: Treatment			https://ClinicalTrials.gov/show/NCT02708693	Yes, https://pubmed.ncbi.nlm.nih.gov/28209506/
213	Clinical Massage Therapy as a Treatment for Carpal Tunnel Syndrome		Completed	6	Carpal Tunnel Syndrome	Yes	Procedure: Clinical Massage Therapy	Number of participants experiencing improvements in the symptoms of Carpal Tunnel Syndrome as assessed by the Boston Carpal Tunnel Questionnaire (BCTQ), change from baseline in the symptom severity scores at 4 weeks.	Not Applicable	Allocation: N/A|Intervention Model: Single Group Assignment|Masking: None (Open Label)|Primary Purpose: Treatment		Medway Maritime Hospital, Gillingham, Kent, United Kingdom	https://ClinicalTrials.gov/show/NCT02706418	No
214	Diacutaneous Fibrolysis on Carpal Tunnel Syndrome		Completed	60	Carpal Tunnel Syndrome	Yes	Other: Actual Diacutaneous Fibrolysis|Other: Sham Diacutaneous Fibrolysis	Intensity symptoms pre-intervention with a visual analogic scale|Intensity symptoms post-intervention with a visual analogic scale|Intensity symptoms after month with a visual analogic scale|Upper limb function pre-intervention with a validated questionnaire (DASH)|Mechanosensitivity of median nerve pre-intervention with neurodynamic test|Mechanosensitivity of median nerve post-intervention with …	Not Applicable	Allocation: Randomized|Intervention Model: Parallel Assignment|Masking: Double (Participant, Outcomes Assessor)|Primary Purpose: Treatment		Sandra JimÃ©nez, Zaragoza, Spain	https://ClinicalTrials.gov/show/NCT02698085	Yes, https://pubmed.ncbi.nlm.nih.gov/29991270/
215	Platelet Rich Plasma and Perineural Injection Therapy for Carpal Tunnel Syndrome		Completed	52	Carpal Tunnel Syndrome	Yes	Other: platelet rich plasma|Other: 5% dextrose	Change from baseline in severity of symptoms and functional status on 2nd, 4th, 8th, 12th, 16th and 24th weeks after treatment.|Change from baseline in cross-sectional area of the median nerve on 2nd, 4th, 8th, 12th, 16th and 24th weeks after treatment.|Change from baseline in conduction velocity, amplitude of median nerve on 2nd, 4th, 8th, 12th, 16th and 24th weeks after treatment.|Change from b…	Not Applicable	Allocation: Randomized|Intervention Model: Parallel Assignment|Masking: Double (Participant, Investigator)|Primary Purpose: Treatment		Department of Physical Medicine and Rehabilitation, Tri-Service General Hospital, Taipei, Neihu District, Taiwan	https://ClinicalTrials.gov/show/NCT02696161	Yes, https://pubmed.ncbi.nlm.nih.gov/31368191/
216	Lidocaine With Epinephrine vs. Bupivacaine With Epinephrine as Local Anesthetic Agents in Wide-awake Hand Surgery		Completed	61	Carpal Tunnel Syndrome	Yes	Procedure: Wrist block anesthesia	Pain scores on a visual analogue scale|Pattern and amount of analgesics consumed|Patient satisfaction scores on a visual analogue scale	Not Applicable	Allocation: Randomized|Intervention Model: Parallel Assignment|Masking: Double (Participant, Care Provider)|Primary Purpose: Treatment		St. Mary's Hospital Center, Montreal, Quebec, Canada	https://ClinicalTrials.gov/show/NCT02315573	Yes, https://pubmed.ncbi.nlm.nih.gov/35415474/
217	Local Steroid Injection vs Placebo in Carpal Tunnel Syndrome		Completed	111	Carpal Tunnel Syndrome	Yes	Drug: Methylprednisolone 80 mg|Drug: Methylprednisolone 40 mg|Other: Saline	Number of Patients Who Have Had Carpal Tunnel Release Surgery on the Study Hand|Symptom Severity Score|Palmar Pain Score|11-item Disabilities of the Arm, Shoulder and Hand (DASH) Score|Bodily Pain Score|Satisfaction Score	Phase 4	Allocation: Randomized|Intervention Model: Parallel Assignment|Masking: Quadruple (Participant, Care Provider, Investigator, Outcomes Assessor)|Primary Purpose: Treatment			https://ClinicalTrials.gov/show/NCT02652390	Yes, https://www.ncbi.nlm.nih.gov/pmc/articles/PMC8536954/
218	Static Magnetic Therapy for Carpal Tunnel Syndrome		Completed	22	Carpal Tunnel Syndrome	Yes	Device: Strong Magnetic Wristband|Device: Weaker Magnetic Wristband	Change in Boston Carpal Tunnel Questionnaire (BCTQ) Score at 6 Weeks|Change in Echogenicity (Hyper or Hypo) on the Median Nerve Ultrasound at 6 Weeks|Change in Cross-sectional Area as Measured in mm2 on Median Nerve Ultrasound at 6 Weeks|Change in Vascularity (Normal or Abnormal) as Measured on Median Nerve Ultrasound at 6 Weeks	Not Applicable	Allocation: Randomized|Intervention Model: Parallel Assignment|Masking: Double (Participant, Investigator)|Primary Purpose: Treatment		Wake Forest Baptist Health, Winston-Salem, North Carolina, United States	https://ClinicalTrials.gov/show/NCT02609113	Yes, https://onlinelibrary.wiley.com/doi/full/10.1002/mus.26120
219	Sonography-guided Steroid Injection for Carpal Tunnel Syndrome		Completed	39	Carpal Tunnel Syndrome(CTS)	Yes	Drug: betamethasone	QuickDASH|Chinese version of Boston symptom and function scale for carpal tunnel syndrome, SS & FS|Record the neurological symptoms perceived by patient after injection according to their describtion|Semmes-Weinstein Monofilament test(SWMT)|2-Point Discrimination test on 2nd digit|Nerve conduction study done on the affected hand using Necolet Viking Quest|Sonography examination done with patients…	Phase 3	Allocation: Randomized|Intervention Model: Parallel Assignment|Masking: Single (Participant)|Primary Purpose: Treatment			https://ClinicalTrials.gov/show/NCT02575729	Yes, https://pubmed.ncbi.nlm.nih.gov/29355292/
220	The Effect of Platelet Rich Plasma for Carpal Tunnel Syndrome		Completed	60	Carpal Tunnel Syndrome	Yes	Biological: platelet rich plasma|Device: splint	Change from baseline of pain on 1st, 2nd, 4th, 8th, 12th, 16th and 24th weeks after treatment.|Change from baseline of severity of symptoms and functional status 1st, 2nd, 4th, 8th, 12th, 16th and 24th weeks|Change from baseline of cross-sectional area in median nerve on 1st, 2nd, 4th, 8th, 12th, 16th and 24th weeks|Change from baseline of electrophysiological study on 1st, 2nd, 4th, 8th, 12th, 1…	Not Applicable	Allocation: Randomized|Intervention Model: Parallel Assignment|Masking: Single (Investigator)|Primary Purpose: Treatment		Tri-Service General Hospital, Taipei, Neihu, Taiwan	https://ClinicalTrials.gov/show/NCT02539186	No
221	Safety and Efficacy of a Novel Carpal Tunnel Tissue Manipulation Device in Treating Carpal Tunnel Syndrome		Completed	11	Carpal Tunnel Syndrome	Yes	Device: Carpal Tunnel Tissue Manipulation Device (CTMD)	Change in SSS of the BCTQ at 28 Days vs Baseline|Change in SSS of the BCTQ 2 Month Post-treatment vs Baseline	Not Applicable	Allocation: N/A|Intervention Model: Single Group Assignment|Masking: None (Open Label)|Primary Purpose: Treatment		Mission Pain and Spine, Mission Viejo, California, United States	https://ClinicalTrials.gov/show/NCT02534493	No
222	Percutaneous Treatment of Carpal Tunnel Syndrome With Scan		Completed	40	Carpal Tunnel Syndrome	Yes	Procedure: percutaneous treatment|Device: Ultrasound	Pain (visual analogic scale)|paresthesia|muscle strength (dynamometer JAMARD)	Phase 2	Allocation: N/A|Intervention Model: Single Group Assignment|Masking: None (Open Label)|Primary Purpose: Treatment		University Hospital, Caen, France	https://ClinicalTrials.gov/show/NCT02514317	No
223	Carpal Tunnel Release Via Two Small Incisions Comparing With Via Standard Incision And Under Endoscope		Completed	220	Carpal Tunnel Syndrome	Yes	Procedure: Carpal Tunnel Release via limited approaches|Procedure: Carpal Tunnel Release via standard approach|Procedure: Endoscopic Carpal Tunnel Release|Device: endoscope or an arthroscopic device	Severity of symptoms and functional status on Boston Questionnaire|Grip strength	Not Applicable	Allocation: Randomized|Intervention Model: Crossover Assignment|Masking: Single (Participant)|Primary Purpose: Treatment		The second hospital of Qinhuangdao, Qinhuangdao, Hebei, China	https://ClinicalTrials.gov/show/NCT02500355	Yes, https://pubmed.ncbi.nlm.nih.gov/27152579/
224	Fascial Manipulation on the Treatment of Carpal Tunnel Syndrome		Completed	14	Carpal Tunnel Syndrome	Yes	Procedure: Fascial Manipulation|Procedure: Sham Fascial Manipulation	Change from baseline in pain on the VAS score for pain at 10 days after the end of the treatment.|Change from baseline in pain on the VAS score for pain at 3 months after the end of the treatment.|Change from baseline in function on BCTQ score for function at 10 days and 3 months after the end of the treatment.|Change from baseline in function on DASH score for function at 10 days and 3|Change fr…	Phase 2	Allocation: Randomized|Intervention Model: Parallel Assignment|Masking: Triple (Participant, Investigator, Outcomes Assessor)|Primary Purpose: Treatment		Instituto de Medicina Fisica e Reabilitacao HCFMUSP, Sao Paulo, Brazil	https://ClinicalTrials.gov/show/NCT02495298	Yes, https://pubmed.ncbi.nlm.nih.gov/28466629/
225	Factors Affecting Risk Recall in Open Carpal Tunnel Release Surgery		Completed	140	Carpal Tunnel	Yes	Behavioral: Pamphlet|Behavioral: Group Consultation	Number of risks recalled|Patient Satisfaction	Not Applicable	Allocation: Randomized|Intervention Model: Parallel Assignment|Masking: Single (Outcomes Assessor)|Primary Purpose: Supportive Care		Capital District Health Authority, Halifax, Nova Scotia, Canada	https://ClinicalTrials.gov/show/NCT02071238	Yes, https://pubmed.ncbi.nlm.nih.gov/27879595/
226	Alpha Lipoic Acid on Clinical and Electrophysiological Recovery in Carpal Tunnel Syndrome Undergoing Surgical Release		Completed	40	Carpal Tunnel Syndrome	Yes	Drug: alpha lipoic acid|Drug: Placebo	median nerve sensory latency (using nerve conduction studies to determine median sensory latency.)|cross sectional area of median nerve (sonographic measurement to determine cross sectional area of median nerve.)	Phase 2	Allocation: Randomized|Intervention Model: Parallel Assignment|Masking: Double (Participant, Investigator)|Primary Purpose: Treatment		Antiguo Hospital Civil de Guadalajara Fray Antonio Alcalde, Guadalajara, Jalisco, Mexico	https://ClinicalTrials.gov/show/NCT02382328	No
227	COhort for Bardet-Bield Syndrome and AlstrÃ¶m Syndrome for Translational Research Monocentric Interventional Study		Recruiting	350E	Bardet-Biedl Syndrome|AlstrÃ¶m Syndrome	Yes	Genetic: Skin biopsy	Clinical history description of Bardet-Biedl (BBS) and ALstrÃ¶m syndromes (ALMS).	Not Applicable	Allocation: N/A|Intervention Model: Single Group Assignment|Masking: None (Open Label)|Primary Purpose: Supportive Care		Les HÃ´pitaux Universitaires de Strasbourg, Strasbourg, France	https://ClinicalTrials.gov/show/NCT04461444	No, recruiting
228	Pain Outcomes of Intra-operative IV Tylenol and/or IV Toradol for Carpal Tunnel and Distal Radius Fracture Surgeries		Completed	44	Postoperative Pain|Carpal Tunnel Release|Distal Radius Fracture	Yes	Drug: Acetaminophen|Drug: Ketorolac Tromethamine|Drug: Saline	Postoperative Pain (Pain Scores From 0-10 Scale)|Opioid Consumption (Number of Pills Taken)	Phase 4	Allocation: Randomized|Intervention Model: Factorial Assignment|Masking: Triple (Participant, Investigator, Outcomes Assessor)|Primary Purpose: Treatment		Kaufmann Building, Pittsburgh, Pennsylvania, United States	https://ClinicalTrials.gov/show/NCT02313675	Yes, https://meeting.handsurgery.org/abstracts/2017/P53.cgi
229	Narcotic vs. Non-narcotic Pain Study Protocol		Completed	347	Carpal Tunnel	Yes	Drug: Narcotic|Drug: non-narcotic	Pain relief	Phase 4	Allocation: Randomized|Intervention Model: Parallel Assignment|Masking: Quadruple (Participant, Care Provider, Investigator, Outcomes Assessor)|Primary Purpose: Supportive Care		The Philadelphia Hand Center, Philadelphia, Pennsylvania, United States|Sanford orthopedics and Sports Medicine-Sioux Falls, Sioux Falls, South Dakota, United States|CarilionClinic, Roanoke, Virginia, United States|Horizon Health Network, Saint John, New Brunswick, Canada|Lawson Health Research Institute, London, Ontario, Canada|University of Western Ontario, Canada, London, Ontario, Canada|McGil…	https://ClinicalTrials.gov/show/NCT01974609	No
230	Comparative Effectiveness of Ultrasound and Paraffin Therapy in Patients With Carpal Tunnel Syndrome: A Randomized Trial		Completed	60	Carpal Tunnel Syndrome	Yes	Device: ultrasound|Procedure: paraffin therapy	Functional Status Scale of the Boston Carpal Tunnel Syndrome Questionnaire|Symptom Severity Scale of the Boston Carpal Tunnel Syndrome Questionnaire|Pain Scale|Difference of Monofilament Sensory Test (Before and After Treatment)|Difference in Palmar Pinch Power Test (Before and After Treatment)|Difference in the Distal Sensory Latencies of the Median Nerve (Before and After Treatment)|Difference …	Not Applicable	Allocation: Randomized|Intervention Model: Parallel Assignment|Masking: None (Open Label)|Primary Purpose: Treatment			https://ClinicalTrials.gov/show/NCT02278289	Yes, https://www.ncbi.nlm.nih.gov/pmc/articles/PMC4256823/
231	The Role of the Cervical Spine in Carpal Tunnel Syndrome		Completed	100	Carpal Tunnel Syndromes	Yes	Other: Physical Therapy Group|Procedure: Surgical Group	Changes in hand function between baseline and follow-up periods|Changes in active cervical range of motion between baseline and follow-up periods|Changes in pinch grip force between baseline and follow-up periods	Not Applicable	Allocation: Randomized|Intervention Model: Parallel Assignment|Masking: Double (Investigator, Outcomes Assessor)|Primary Purpose: Treatment		Hospital Universitario FundaciÃ³n Alcorcon, Alcorcon, Madrid, Spain|Universidad Rey Juan Carlos, Alcorcon, Madrid, Spain	https://ClinicalTrials.gov/show/NCT02233660	Yes, https://pubmed.ncbi.nlm.nih.gov/28158963/
232	Nociceptive Gain Processing After Physical Therapy in Carpal Tunnel Syndrome		Completed	100	Carpal Tunnel Syndrome	Yes	Other: Surgical Group|Other: Physical Therapy Group	Changes in widespread pressure pain thresholds between baseline and follow-up periods|Changes in heat and cold pain thresholds between baseline and follow-up periods|Changes in pain intensity between baseline and follow-ups periods	Not Applicable	Allocation: Randomized|Intervention Model: Parallel Assignment|Masking: Triple (Participant, Investigator, Outcomes Assessor)|Primary Purpose: Treatment		Hospital Universitario FundaciÃ³n Alcorcon, AlcorcÃ³n, Madrid, Spain|Universidad Rey Juan Carlos, AlcorcÃ³n, Madrid, Spain	https://ClinicalTrials.gov/show/NCT02219919	Yes, https://pubmed.ncbi.nlm.nih.gov/32595941/
233	The Effect of Extracorporeal Shock Wave Therapy on Carpal Tunnel Syndrome		Completed	60	Carpal Tunnel Syndrome	Yes	Device: Shock wave	Change from baseline of pain on1st, 2nd, 4th, 8th,12th and 16th weeks after treatment.|Change from baseline in severity of symptoms and functional status on 1st, 2nd, 4th, 8th,12th and 16th weeks after treatment.|Change from baseline in cross-sectional area of the median nerve on 1st, 2nd, 4th, 8th, 12th and 16th weeks after treatment.|Change from baseline in conduction velocity, ampliture of med…	Not Applicable	Allocation: Randomized|Intervention Model: Parallel Assignment|Masking: Double (Participant, Investigator)|Primary Purpose: Treatment		Tri-Service General Hospital, School of Medicine, National Defense Medical Center, Taipei, Neihu, Taiwan	https://ClinicalTrials.gov/show/NCT02218229	No
234	Efficacy of Pulsed Radiofrequency of the Median Nerve Under Ultrasound Guidance in Patients With Carpal Tunnel Syndrome		Completed	44	Carpal Tunnel Syndrome	Yes	Device: Pulsed Radiofrequency	Change from baseline of pain on1st, 4th, 8th and 12th weeks after treatment.|Change from baseline in severity of symptoms and functional status on 1st, 4th, 8th and 12th weeks after treatment.|Change from baseline in cross-sectional area of the median nerve on 1st, 4th, 8th and 12th weeks after treatment.|Change from baseline in conduction velocity, ampliture of median nerve on 1st, 4th, 8th and …	Not Applicable	Allocation: Randomized|Intervention Model: Parallel Assignment|Masking: Single (Outcomes Assessor)|Primary Purpose: Treatment		Tri-Service General Hospital, School of Medicine, National Defense Medical Center, Taipei, Neihu, Taiwan	https://ClinicalTrials.gov/show/NCT02217293	Yes, https://www.ncbi.nlm.nih.gov/pmc/articles/PMC4466776/
235	Improving Gait Adaptability in Hereditary Spastic Paraplegia		Completed	36	Hereditary Spastic Paraplegia|Strumpell Disease	Yes	Behavioral: C-mill intervention|Other: No intervention	The mean changes in time scores of the obstacle subtask of the emory functional ambulation profile|The mean change in the time score on the ten meter walk test|The mean change of the mini balance evaluation system|Mean changes of activity levels measured as time spent active of passive during 24 hours|The mean changes in scores of the activities specific balance confidence scale|Mean changes in n…	Not Applicable	Allocation: Randomized|Intervention Model: Crossover Assignment|Masking: None (Open Label)|Primary Purpose: Basic Science		Radboud universitair medisch centrum, Nijmegen, Netherlands	https://ClinicalTrials.gov/show/NCT04180098	Yes, https://pubmed.ncbi.nlm.nih.gov/33413555/
236	Efficacy Study of Local Steroid Injection and Wrist Splinting for Carpal Tunnel Syndrome		Completed	50	Carpal Tunnel Syndrome|Local Steroid Injection|Wrist Splinting	Yes	Procedure: Local methylprednisolone acetate and lidnocaine injection|Device: wrist splinting	Clinical improvement at one month|Patient satisfaction at one month|Side effects|Prognostic factor - Age|Prognostic factor - Gender|Prognostic factor - Duration of symptoms|Prognostic factor - Presence or absence of sensory deficit|Prognostic factor - Nerve conduction velocity severity	Phase 4	Allocation: Randomized|Intervention Model: Parallel Assignment|Masking: None (Open Label)|Primary Purpose: Treatment		Kwong Wah Hospital, Kowloon, Hong Kong, China	https://ClinicalTrials.gov/show/NCT02140632	Yes, https://pubmed.ncbi.nlm.nih.gov/28901660/#:~:text=Conclusion%3A%20Although%20local%20steroid%20injection,without%20causing%20more%20side%20effects.
237	PCSK9 Inhibitor Treatment for Patients With SPG5		Recruiting	30E	Hereditary Spastic Paraplegia Type 5	Yes	Drug: evolocumab	The change of 27-hydroxycholesterol (27-OHC)	Phase 1|Phase 2	Allocation: N/A|Intervention Model: Sequential Assignment|Masking: None (Open Label)|Primary Purpose: Treatment		Department of Neurology , First Affiliated Hospital Fujian Medical University, Fuzhou, China	https://ClinicalTrials.gov/show/NCT04101643	No, recruiting
238	Study Protocol for CTS and Keyboard Controlled Randomized Trial		Completed	31	Carpal Tunnel Syndrome	Yes	Device: Interossei Lumbricals Neuro Interface|Device: Standard QWERTY keyboard	Length of Time Typing QWERTY Prior to Experiencing Symptoms of CTS (Carpal Tunnel Syndrome)|Length of Time Typing FingerRelief Prior to Experiencing Symptoms of CTS|Measurement of Wrist Swelling Following Cessation of QWERTY Typing|Measurement of Increase in Wrist Swelling Following FingerRelief Typing	Not Applicable	Allocation: N/A|Intervention Model: Single Group Assignment|Masking: None (Open Label)|Primary Purpose: Prevention		Finger Relief, Springfield, Virginia, United States	https://ClinicalTrials.gov/show/NCT02101294	No
239	BOTOXÂ® (Onabotulinumtoxin A) Injection(s) as a Treatment for Carpal Tunnel Syndrome		Completed	10	Carpal Tunnel Syndrome	Yes	Drug: Botulinum Toxin Type A|Drug: Placebo	Change From Baseline Levine Symptom Severity Scale Status at Weeks 6, 12,18.|Change From Baseline Levine Function Severity Scale Status at Weeks 6, 12,18.|Change From Baseline in Median Nerve Compression on Neuromuscular Ultrasound at Week 6, Week 12, and Week 18.|Change From Baseline Electrodiagnostics Distal Sensory Median Nerve Latency at Week 6, Week 12, and Week 18.|Change From Baseline Elec…	Phase 2	Allocation: Randomized|Intervention Model: Parallel Assignment|Masking: Double (Participant, Investigator)|Primary Purpose: Treatment		Arizona Arthritis & Rheumatology, Phoenix, Arizona, United States	https://ClinicalTrials.gov/show/NCT02070302	No
240	Continuous And Pulsed Ultrasound Treatments On Carpal Tunnel Syndrome		Completed	46	Carpal Tunnel Syndrome	Yes	Device: ultrasound|Device: pulsed ultrasound|Device: placebo ultrasound	Change from baseline in symptom severity with Symptom Severity Scale|Change from baseline in pain with Visual Analogue Scale|Change from baseline in functional status with Functional Status Scale|Chances from baseline median nerve motor and sensory conduction velocity and distal latencies	Not Applicable	Allocation: Randomized|Intervention Model: Factorial Assignment|Masking: Double (Participant, Investigator)|Primary Purpose: Treatment			https://ClinicalTrials.gov/show/NCT02054247	Yes, https://www.ncbi.nlm.nih.gov/pmc/articles/PMC4129559/
241	Kinesio Taping Technique and Trigger Point		Completed	50	Piriformis Syndrome	Yes	Procedure: kinesio Tape : Width 5cm ,Length 35cm Y shape	Change from baseline in pain intensity immediately after kinesio taping application and Change from baseline in pain intensity at three day follow-up.|Change from baseline in hip internal rotation immediately after kinesio taping application and Change from baseline in hip internal rotation at three day follow-up	Not Applicable	Allocation: Non-Randomized|Intervention Model: Parallel Assignment|Masking: Single (Outcomes Assessor)|Primary Purpose: Treatment		Akhavan Spine Physical Therapy Center, University of Social Welfare and Rehabilitation Sciences, Tehran, Iran, Islamic Republic of	https://ClinicalTrials.gov/show/NCT01752179	Yes, https://www.sciencedirect.com/science/article/pii/S1360859216000139
242	Bupivacaine Versus Lidocaine Local Anesthesia		Completed	135	Carpal Tunnel Syndrome|Trigger Finger	Yes	Drug: Bupivacaine|Drug: Lidocaine	amount of oral analgesic used post procedure|Post operative pain	Phase 4	Allocation: Randomized|Intervention Model: Parallel Assignment|Masking: Double (Participant, Care Provider)|Primary Purpose: Treatment		Vancouver General Hospital, Vancouver, British Columbia, Canada	https://ClinicalTrials.gov/show/NCT01751347	No
243	Injection Versus Splinting in Carpal Tunnel Syndrome		Completed	234	Carpal Tunnel Syndrome (CTS)	Yes	Drug: Depo-Medrone|Device: Wrist Splint	Symptom severity and limitations in hand function as assessed by the Boston CTS questionnaire|Hand-wrist symptom intensity (0-10 numerical rating scale)|Interrupted sleep|Adherence to splinting where indicated|Patients' perceived benefit and satisfaction with treatment|Impact of CTS on work and other activities (including work absence and reduction in performance measured by a 0-10 rating scale f…	Phase 4	Allocation: Randomized|Intervention Model: Parallel Assignment|Masking: None (Open Label)|Primary Purpose: Treatment		Staffordshire and Stoke on Trent Partnership NHS Trust, Newcastle under Lyme, Staffordshire, United Kingdom	https://ClinicalTrials.gov/show/NCT02038452	Yes, https://pubmed.ncbi.nlm.nih.gov/35394019/
244	Physiotherapy in Hereditary Spastic Paraplegia		Completed	53	Hereditary Spastic Paraplegia	Yes	Behavioral: physiotherapy	Change in total Spastic paraplegia rating scale (SPRS) score|Change in Three Minute Walk	Phase 2	Allocation: Randomized|Intervention Model: Parallel Assignment|Masking: Double (Participant, Investigator)|Primary Purpose: Treatment		University Hospital TÃ¼bingen, Center for Neurology, TÃ¼bingen, Germany	https://ClinicalTrials.gov/show/NCT03961906	No
245	USG Brachial Plexus Block for Upper Extremity Surgery		Completed	120E	Fracture at Wrist and/or Hand Level|Rupture of Tendon of Wrist and Hand|Injuries to the Wrist, Hand and Fingers (S60-S69)|Ganglion Cysts|Carpal Tunnel Syndrome	Yes	Drug: Ropivacaine	Blockade performance time (seconds)|Onset time of blockade (minutes)|Number of needle passes|Patient reported pain related to needle passes (Scale 0-2)|Duration of time of block postoperatively (hours)	Not Applicable	Allocation: Randomized|Intervention Model: Parallel Assignment|Masking: Single (Outcomes Assessor)|Primary Purpose: Treatment		Department of anaesthesiology, Bispebjerg Hospital, Copenhagen, Denmark	https://ClinicalTrials.gov/show/NCT01993290	No
246	Comparison of Subjective Outcomes and Changes of Ultrasonographic Morphology of Median Nerves of Mini-open and Endoscopic Carpal Tunnel Release in Patients With Idiopathic Carpal Tunnel Syndrome		Completed	67	Idiopathic Carpal Tunnel Syndrome	Yes	Procedure: Mini-incision carpal tunnel release|Procedure: Endoscopic carpal tunnel release	Change of the Boston Carpal Tunnel Questionnaire (BCTQ)|Change of the Disabilities of the Arm, Shoulder, and Hand (DASH) questionnaire	Not Applicable	Allocation: Randomized|Intervention Model: Parallel Assignment|Masking: None (Open Label)|Primary Purpose: Treatment		Department of Orthopedic Surgery,Severance Hospital, Yonsei University Health System, Seoul, Korea, Republic of	https://ClinicalTrials.gov/show/NCT01972165	No
247	Non-surgical Treatment of Carpal Tunnel Syndrome by Means of Mechanical Traction		Completed	181	Carpal Tunnel Syndrome	Yes	Device: mechanical traction|Other: Care as usual	Change from baseline in symptom severity and functional status on the Boston Carpal Tunnel Questionnaire (BCTQ) at 12 months|Change from baseline in quality of life on abbreviated version of the World Health Organisation Quality of Life (WHOQOL-BREF)|Change from baseline in absenteeism from work|Change from baseline in health care related resource utilization	Not Applicable	Allocation: Randomized|Intervention Model: Parallel Assignment|Masking: None (Open Label)|Primary Purpose: Treatment		Viecuri Medisch Centrum, Venlo, Limburg, Netherlands	https://ClinicalTrials.gov/show/NCT01949493	Yes, https://pubmed.ncbi.nlm.nih.gov/24886455/
248	Comparison of Long-term Outcomes Following Endoscopic or Open Surgery for Carpal Tunnel Syndrome		Completed	124	Carpal Tunnel Syndrome	Yes	Procedure: Endoscopic surgery|Procedure: Open surgery	Change in CTS symptom severity score|Rate of repeat surgery|Change in CTS functional status score|Residual pain in the scar or proximal palm|Patient satisfaction with the results of surgery	Not Applicable	Allocation: Randomized|Intervention Model: Parallel Assignment|Masking: None (Open Label)|Primary Purpose: Treatment			https://ClinicalTrials.gov/show/NCT01887145	No
249	Setmelanotide (RM-493), Melanocortin-4 Receptor (MC4R) Agonist, in Bardet-Biedl Syndrome (BBS) and AlstrÃ¶m Syndrome (AS) Patients With Moderate to Severe Obesity		Completed	52	Bardet Biedl Syndrome (BBS)|AlstrÃ¶m Syndrome (AS)	Yes	Drug: Setmelanotide|Drug: Placebos	Effect of Setmelanotide	Phase 3	Allocation: Randomized|Intervention Model: Parallel Assignment|Masking: Quadruple (Participant, Care Provider, Investigator, Outcomes Assessor)|Primary Purpose: Treatment		Wr-McCr, Llc, San Diego, California, United States|UMMS Baystate Health; BAYSTATE MEDICAL CENTER; Baystate Children's Specialty Center, Springfield, Massachusetts, United States|Columbia University Center, New York, New York, United States|M3 Wake Research, Raleigh, North Carolina, United States|University of Tennessee Health Science Center, Memphis, Tennessee, United States|Marshfield Clinic Res…	https://ClinicalTrials.gov/show/NCT03746522	Yes, https://pubmed.ncbi.nlm.nih.gov/34013094/
250	Repetitive Transcranial Magnetic Stimulation as Therapy in Hereditary Spastic Paraplegia and Adrenomyeloneuropathy		Completed	15	Hereditary Spastic Paraplegia|Adrenomyeloneuropathy	Yes	Device: rTMS	Change From Baseline Walking Time in 10 Meter Walk Test to the Measurement Taken Directly After rTMS|Change in Timed up and go Test|Change in Medical Research Council Scale (MRC)|Modified Ashworth Scale|Change From Baseline Walking Time in 10 Meter Walk Test to the Measurement Taken Two Weeks After rTMS	Not Applicable	Allocation: Randomized|Intervention Model: Crossover Assignment|Masking: Double (Participant, Outcomes Assessor)|Primary Purpose: Treatment		Jagiellonian University Medical College, Department of Neurology, KrakÃ³w, Poland	https://ClinicalTrials.gov/show/NCT03627416	No
251	Physical Therapy in Carpal Tunnel Syndrome		Completed	120	Carpal Tunnel Syndrome	Yes	Other: Conservative group|Procedure: Surgical group	Changes in the intensity of pain symptoms between baseline and follow-up periods|Changes in patients self-perceived improvement between baseline and follow-up periods|Changes in function between baseline and follow-up periods|Changes in severity of the symptoms between baseline and follow-up periods	Not Applicable	Allocation: Randomized|Intervention Model: Parallel Assignment|Masking: Single (Outcomes Assessor)|Primary Purpose: Treatment		Universidad Rey Juan Carlos - Hospital Universitario FundaciÃ³n Alcorcon, Alcorcon, Madrid, Spain	https://ClinicalTrials.gov/show/NCT01789645	No
252	Peristeen Bowel Irrigation System in Cauda Equina		Completed	12	Cauda Equina Syndrome	Yes	Device: Peristeen Bowel Irrigation System	Change from baseline on Cleveland Clinic Constipation Scoring System after 10 weeks of treatment|Change from baseline on the St. Mark's Fecal Incontinence Grading System after 10 weeks of treatment.|Change from baseline in The Neurogenic Bowel Dysfunction Score after 10 weeks of treatment|Change from baseline in a modified American Society of Colon and Rectal Surgeons fecal incontinence score aft…	Not Applicable	Allocation: N/A|Intervention Model: Single Group Assignment|Masking: None (Open Label)|Primary Purpose: Treatment		WRHA Health Sciences Centre Rehabilitation Hospital, Winnipeg, Manitoba, Canada	https://ClinicalTrials.gov/show/NCT01784328	Yes, https://pubmed.ncbi.nlm.nih.gov/35108169/
253	Acute Effect of Topical Menthol on Carpal Tunnel Syndrome		Completed	10	Carpal Tunnel Syndrome	Yes	Other: Menthol|Other: Placebo	Change in arm/hand pain intensity (scale 0-10) during work|GROC	Not Applicable	Allocation: Randomized|Intervention Model: Crossover Assignment|Masking: Quadruple (Participant, Care Provider, Investigator, Outcomes Assessor)|Primary Purpose: Treatment		National Research Centre for the Working Environment, Copenhagen, Denmark	https://ClinicalTrials.gov/show/NCT01716767	Yes, https://pubmed.ncbi.nlm.nih.gov/25298894/
254	Preoperative Gabapentine for Carpal Tunnel		Completed	40	Carpal Tunnel Syndrome	Yes	Drug: Gabapentine|Other: Sugar pill	Pain Intensity|Chronic Pain	Phase 3	Allocation: Randomized|Intervention Model: Parallel Assignment|Masking: Triple (Participant, Investigator, Outcomes Assessor)|Primary Purpose: Treatment			https://ClinicalTrials.gov/show/NCT01632215	Yes, https://pubmed.ncbi.nlm.nih.gov/27007800/
255	Ultrasound Therapy for Carpal Tunnel Syndrome (CTS)		Completed	40	Carpal Tunnel Syndrome	Yes	Device: EMS Therasonic 460 Primo Ultrasound therapy	Changes in Boston/Levine subjective Symptom score|Functional status score|Nerve Conduction Studies|Ultrasound Imaging of Wrist(s)	Not Applicable	Allocation: Randomized|Intervention Model: Parallel Assignment|Masking: Quadruple (Participant, Care Provider, Investigator, Outcomes Assessor)|Primary Purpose: Treatment		East Kent Hospitals University NHS Foundation Trusts, Canterbury, Kent, United Kingdom	https://ClinicalTrials.gov/show/NCT01590745	Yes, https://onlinelibrary.wiley.com/doi/full/10.1002/mus.26651
256	Length of Post Operative Dressing After Carpal Tunnel Release		Completed	96	Carpal Tunnel Syndrome	Yes	Other: extended postoperative dressing|Other: short postoperative dressing	Change from baseline in Levine-Katz Scale assessed at different time points.|Change in the Levine-Katz Scale from baseline(pre-operation) at 2 weeks|Change in the Levine-Katz Scale from baseline(pre-operation) at 3 months	Phase 4	Allocation: Randomized|Intervention Model: Parallel Assignment|Masking: Single (Investigator)|Primary Purpose: Treatment		University of Connecticut Health Center, Farmington, Connecticut, United States	https://ClinicalTrials.gov/show/NCT01310218	Yes, https://pubmed.ncbi.nlm.nih.gov/22133704/
257	The Pre-SPG4 Study		Recruiting	200E	Hereditary Spastic Paraplegia|Hereditary, Spastic Paraplegia, Autosomal Dominant	Yes	Other: SPRS Score and clinical signs|Behavioral: Cognition Testing using CANTAB|Diagnostic Test: Lumbar Puncture and blood draw|Diagnostic Test: MRI|Diagnostic Test: Electrophysiology|Diagnostic Test: Testing functional performance|Diagnostic Test: Non motor symptoms	Identification of a change of recognizable signs or symptoms|Subclinical progression (10m walking time)|Subclinical progression (5-stair climbing test time)|Subclinical progression (3 minute walking test (3MW))|MRI (not obligate) - DTI|MRI (not obligate) - volumetry|Nfl|Non-motor symptoms (SPRS inventory V3)|Non-motor symptoms (quality of life)|Non-motor symptoms (fatigue)|Non-motor symptoms (pai…	Not Applicable	Allocation: Non-Randomized|Intervention Model: Parallel Assignment|Masking: Triple (Participant, Care Provider, Investigator)|Primary Purpose: Diagnostic		University Hospital TÃ¼bingen, Center for Neurology, TÃ¼bingen, Germany	https://ClinicalTrials.gov/show/NCT03206190	No, recruiting
258	Effects of Botulinum Toxin Injections in Patients With Hereditary Spastic Paraplegia		Completed	55	Hereditary Spastic Paraplegia	Yes	Other: Botulinum Toxin Injections|Other: Placebo Injections	Change from baseline in 10 meter maximum gate velocity|Change from baseline in Spastic Paraplegia Rating Scale (SPRS),|Change from baseline in Ashworth spasticity scale of adductors and triceps surae muscles|Change from baseline in muscle strengh (Medical Research Council scale) concerning adductors and triceps surae muscles.|Change from baseline in visual analogic scale of pain|Change from basel…	Phase 2|Phase 3	Allocation: Randomized|Intervention Model: Crossover Assignment|Masking: Quadruple (Participant, Care Provider, Investigator, Outcomes Assessor)|Primary Purpose: Treatment		Univeristy of Campinas Hospital, Campinas, SP, Brazil	https://ClinicalTrials.gov/show/NCT02604186	Yes, https://www.scielo.br/j/anp/a/cyC5834DmNBbpm4YdydYMTn/?lang=en&format=pdf
259	Treatment of Thoracic Outlet Syndrome (TOS) With Botox		Completed	37 (38 originally, one lost to follow up)	Thoracic Outlet Syndrome	Yes	Drug: Botulinum Toxin Type A injection (BOTOX)	Pain as measured on Visual Analog Scale (VAS) at 6 weeks, 3 months and 6 months post-intervention|Paresthesias as measured on VAS|Function as measured with Disabilities of the Arm, Shoulder and Hand (DASH) questionnaire, SF-36, number of days lost from work	Phase 2	Allocation: Randomized|Intervention Model: Parallel Assignment|Masking: Double (Participant, Investigator)|Primary Purpose: Treatment		GF Strong Rehabilitation Centre, Vancouver, British Columbia, Canada	https://ClinicalTrials.gov/show/NCT00444886	Yes, https://pubmed.ncbi.nlm.nih.gov/21628084/
260	Patient Outcomes With Endoscopic Versus Open Carpal Tunnel Release		Completed	38	Carpal Tunnel Syndrome	Yes	Procedure: endoscopic carpal tunnel release|Procedure: open carpal tunnel release	Primary outcome: patient satisfaction via surveys used in prior publications	Not Applicable	Allocation: Randomized|Intervention Model: Parallel Assignment|Masking: Quadruple (Participant, Care Provider, Investigator, Outcomes Assessor)|Primary Purpose: Treatment		Penn State College of Medicine, Penn State Milton S. Hershey Medical Center, Hershey, Pennsylvania, United States	https://ClinicalTrials.gov/show/NCT00880295	No
261	IMS-treatment and Canalis Carpi Syndrome		Completed	75	Carpal Tunnel Syndrome	Yes	Device: Needle in acupuncture point Li11|Device: IMS of the musculus pronator teres	Diameter of the Nervae medianus in the Carpal Tunnel|Health complaints|Power of the hand grip	Not Applicable	Allocation: Randomized|Intervention Model: Parallel Assignment|Masking: Double (Participant, Outcomes Assessor)|Primary Purpose: Treatment		Uni Health, Uni Research, Bergen, Norway	https://ClinicalTrials.gov/show/NCT01102868	Yes, https://pubmed.ncbi.nlm.nih.gov/34391281/
262	Efficacy of the Interferential Laser Therapy in Pain Reduction in Carpal Tunnel Syndrome		Completed	100E	Carpal Tunnel Syndrome|Neuropathic Pain	Yes	Device: Interferential Laser Therapy	Visual Analogue Scale (VAS)|Disability Arm Shoulder and Hand questionnaire (DASH)|Boston Carpal Tunnel Questionnaire|Dinamometry	Phase 2	Allocation: Randomized|Intervention Model: Parallel Assignment|Masking: Double (Participant, Outcomes Assessor)|Primary Purpose: Treatment		RamÃ³n y Cajal University Hospital, Madrid, Spain	https://ClinicalTrials.gov/show/NCT01093209	No
263	Early Motion Following Carpal Tunnel Release		Completed	16	Carpal Tunnel Syndrome	Yes	Behavioral: Group One|Behavioral: Control Group Two	days to return to activities of daily living, return to work, grip strength, pinch strength, digital sensibility, subjective pain control, number of pain pills used, grading of success,and any complications encountered.	Not Applicable	Allocation: Randomized|Intervention Model: Parallel Assignment|Masking: None (Open Label)|Primary Purpose: Supportive Care		University of Missouri, Columbia, Missouri, United States	https://ClinicalTrials.gov/show/NCT00845325	No
264	Acupuncture in Patients With Carpal Tunnel Syndrome ~ A Randomized Controlled Trial		Completed	77	Carpal Tunnel Syndrome	Yes	Other: Acupuncture|Drug: Prednisolone	Global symptoms score (GSS)|eletrophysiological parameters	Not Applicable	Allocation: Randomized|Intervention Model: Parallel Assignment|Masking: None (Open Label)|Primary Purpose: Treatment		Kuang Tien General Hospital, Taichung County, Taiwan	https://ClinicalTrials.gov/show/NCT01014221	Yes, https://pubmed.ncbi.nlm.nih.gov/19590482/
265	Open-Label Study Evaluating SyneraÂ® in the Treatment of Patients With Carpal Tunnel Syndrome		Completed	24	Carpal Tunnel Syndrome	Yes	Drug: Synera (lidocaine 70 mg and tetracaine 70 mg) topical patch	Pain intensity|Pain interference with activities (general, normal work, sleep)	Phase 2	Allocation: N/A|Intervention Model: Single Group Assignment|Masking: None (Open Label)|Primary Purpose: Treatment		International Clinical Research Institute, Overland Park, Kansas, United States	https://ClinicalTrials.gov/show/NCT00991068	Yes, https://onlinelibrary.wiley.com/doi/10.1111/papr.12105
266	Hyperthermia As A Conservative Treatment For Carpal Tunnel Syndrome. A Randomized "Sham" Controlled Trial		Completed	34	Carpal Tunnel Syndrome	Yes	Other: group A: HYPERTHERMIA|Other: No intervention	Primary outcome is visual analogic scale for pain (VAS)|Secondary outcomes were self-reported pain intensity and physical functioning questionnaire (Levine/Boston), ultrasonographic (median nerve cross sectional area (mnCSA) and neurophysiological data	Not Applicable	Allocation: Randomized|Intervention Model: Parallel Assignment|Masking: Double (Participant, Outcomes Assessor)|Primary Purpose: Treatment		Department of Physical Medicine and Rehabilitation,, Roma, Rome, Italy	https://ClinicalTrials.gov/show/NCT00988923	Yes, https://journals.sagepub.com/doi/full/10.1177/0269215511400767
267	Mild Carpal Tunnel Syndrome		Completed	88	Carpal Tunnel Syndrome	Yes	Procedure: open carpal tunnel release|Other: Night-cast	Change in Symptom Severity Score|Pain Visual Analogue Scale (VAS)|Change in electroneuromyography	Not Applicable	Allocation: Randomized|Intervention Model: Parallel Assignment|Masking: None (Open Label)|Primary Purpose: Treatment		North-Carelia Central Hospital, Joensuu, Finland|Kuopio University Hospital, Kuopio, Finland|Central Hospital of Mikkeli, Mikkeli, Finland	https://ClinicalTrials.gov/show/NCT00981565	No
268	Therapeutic Metabolic Intervention in Patients With Spastic Paraplegia SPG5		Completed	12	Spastic Paraplegia, Hereditary	Yes	Drug: Xenbilox|Dietary Supplement: Resveratrol|Drug: Tahor	Change of 27-hydroxycholesterol blood level after 2 months of treatment for each treatment|Modification of the serum acid profile after a 2-month treatment measured in blood and urine samples|Change of 25-hydroxycholesterol blood level after 2 months of treatment for each treatment|Number of participants with adverse events related with digestive problems|Number of partcipants with adverse events…	Phase 2	Allocation: Randomized|Intervention Model: Crossover Assignment|Masking: None (Open Label)|Primary Purpose: Treatment		PitiÃ©-SalpÃªtriÃ¨re Hospital, Paris, France	https://ClinicalTrials.gov/show/NCT02314208	No
269	Mechanisms of Neural Mobilization in the Treatment of Chronic Pain		Completed	40	Carpal Tunnel Syndrome	Yes	Procedure: neural mobilization|Procedure: sham neural mobilization|Other: healthy controls	thermal and pressure pain sensitivity|grip strength|wrist range of motion|clinical pain|self report of disability|median nerve function	Phase 1|Phase 2	Allocation: Randomized|Intervention Model: Parallel Assignment|Masking: None (Open Label)|Primary Purpose: Treatment		University of Florida, Gainesville, Florida, United States	https://ClinicalTrials.gov/show/NCT00929123	No
270	Patient Controlled Regional Analgesia Following Carpal Tunnel Release: A Double-Blind Study Using Distal Perineural Catheters		Completed	88	Carpal Tunnel Syndrome	Yes	Drug: Ropivacaine 0.2%|Drug: Ropivacaine 0.75%|Drug: Normal saline	This study was done with the primary aim of assessing the efficacy (as calculated by pain intensity difference) of patient controlled regional analgesia (PCRA) technique against oral analgesics, which has been the standard of care at our hospital.|Secondary objectives were to analyze the volume and dose of LA that should be given, patient satisfaction and the long-term outcome for patients treate…	Phase 4	Allocation: Randomized|Intervention Model: Parallel Assignment|Masking: Double (Participant, Outcomes Assessor)|Primary Purpose: Treatment		Ã–rebro University Hospital, Ã–rebro, Sweden	https://ClinicalTrials.gov/show/NCT00678314	Yes, https://pubmed.ncbi.nlm.nih.gov/21148606/
271	Acute Human Study: StimRouter for Peripheral Nerve Stimulation of Discrete Peripheral Nerves		Completed	10	Unilateral Carpal Tunnel Syndrome	Yes	Device: StimRouter System	Implant Success|Patent Satisfaction|Percent of Participants Reporting Pain Change From Baseline to Day 5|Mean Change in Pain Achieved by Participants Who Reported Pain Change From Baseline to Day 5	Phase 1|Phase 2	Allocation: N/A|Intervention Model: Single Group Assignment|Masking: None (Open Label)|Primary Purpose: Treatment		The Center for Pain Relief, Charleston, West Virginia, United States	https://ClinicalTrials.gov/show/NCT00665132	Yes, https://pubmed.ncbi.nlm.nih.gov/20473041/
272	A Study Of Lidocaine Patch 5% Alone, Gabapentin Alone, And Lidocaine Patch 5% And Gabapentin In Combination For The Relief Of Pain In Patients With Diverse Peripheral Neuropathic Pain Conditions		Completed	62	Postherpetic Neuralgia|Diabetic Neuropathy|Complex Regional Pain Syndrome|Carpal Tunnel Syndrome|HIV Neuropathy|Idiopathic Sensory Neuropathy|Peripheral Neuropathy	Yes	Drug: Placebo Capsules + Placebo Patch|Drug: Placebo capsules + LidodermÂ®|Drug: Gabapentin + Placebo|Drug: Gabapentin + LidodermÂ®|Drug: Gabapentin 300 mg capsules 1800 mg/day + placebo patch|Drug: Gabapentin 1800 mg/day + Lidoderm patch	Average daily pain intensity (BPI Questions 3,4,5, and 6)|Pain Quality Assessment Scale (PQAS)|Investigator and Patient Global Impression of Change|Allodynia Testing|QoL; Symptom Checklist, pain interference with QoL|Patient Global Impression of Treatment Satisfaction, disability assessment, and Percent Pain Relief (BPI Question 8)|Safety assessments include adverse events; dermal assessments/sen…	Phase 4	Allocation: Randomized|Intervention Model: Parallel Assignment|Masking: Double (Participant, Investigator)|Primary Purpose: Treatment		Birmingham, Alabama, United States|Hueytown, Alabama, United States|Phoenix, Arizona, United States|Pembroke Pines, Florida, United States|New York, New York, United States|Rochester, New York, United States|Altoona, Pennsylvania, United States	https://ClinicalTrials.gov/show/NCT00904202	No
273	MT2013-31: Allo HCT for Metabolic Disorders and Severe Osteopetrosis		Recruiting	100E	Mucopolysaccharidosis Disorders|Hurler Syndrome|Hunter Syndrome|Maroteaux Lamy Syndrome|Sly Syndrome|Alpha-Mannosidosis|Fucosidosis|Aspartylglucosaminuria|Glycoprotein Metabolic Disorders|Sphingolipidoses|Recessive Leukodystrophies|Globoid Cell Leukodystrophy|Metachromatic Leukodystrophy|Niemann-Pick B|Niemann-Pick C Subtype 2|Sphingomyelin Deficiency|Peroxisomal Disorders|Adrenoleukodystrophy Wi…	Yes	Biological: Stem Cell Transplantation|Drug: IMD Preparative Regimen|Drug: Osteopetrosis Only Preparative Regimen|Drug: Osteopetrosis Haploidentical Only Preparative Regimen|Drug: cALD SR-A (Standard-Risk, Regimen A)|Drug: cALD SR-B (Standard-Risk, Regimen B)|Drug: cALD HR-D (High-Risk, Regimen C)|Drug: cALD HR-D (High-Risk, Regimen D)	Percent of subjects who achieve high-level donor hematopoietic engraftment|Graft-versus-host disease|Transplant-related mortality|Regimen-related toxicity|Post-HSCT changes in disease	Phase 2	Allocation: Randomized|Intervention Model: Single Group Assignment|Masking: None (Open Label)|Primary Purpose: Treatment		Masonic Cancer Center, University of Minnesota, Minneapolis, Minnesota, United States	https://ClinicalTrials.gov/show/NCT02171104	No, recruiting
274	Therapeutic Effects Analysis of Pudendal Nerve Infiltrations After 3 Months, in Patients Suffering of Pudendal Neuralgia		Completed	202	Pudendal Neuralgia|Canal Syndrome	Yes	Drug: Lidocaine|Drug: Depmedrol|Other: physiological serum	The main objective is to evaluate, after 3 months, the therapeutical efficacy on pain of steroids pudendal nerve infiltration, in patients suffering from pudendal neuralgia with canal syndrome	Phase 4	Allocation: Randomized|Intervention Model: Parallel Assignment|Masking: Double (Participant, Outcomes Assessor)|Primary Purpose: Treatment		CH de la CÃ´te Basque, Bayonne, France|Centre MARIENIA, Cambo les Bains, France|CHU Clermont-Ferrand, Clermont-Ferrand, France|Hospices Civils de Lyon, Lyon, France|CHU de Nantes, Nantes, France|Catherine de Sienne, Nantes, France|HÃ´pital Rothschild, Paris, France|Scanner Saint Hilaire, Rouen, France|HÃ´pital Charles Nicolle, Rouen, France	https://ClinicalTrials.gov/show/NCT00851513	No
275	Steroid Injection Treatment of Carpal Tunnel Syndrome		Completed	112	Carpal Tunnel Syndrome	Yes	Drug: Methylprednisolone 40 mg|Drug: Methylprednisolone 80 mg|Drug: Sodium chloride	The CTS symptom severity score after treatment.|Rate of surgery|The CTS symptom severity score after treatment|Time to surgery|QuickDASH score|SF-6D score|Patient satisfaction with the results of treatment (VAS scale)|Registration of adverse events	Phase 2|Phase 3	Allocation: Randomized|Intervention Model: Parallel Assignment|Masking: Quadruple (Participant, Care Provider, Investigator, Outcomes Assessor)|Primary Purpose: Treatment		Ortopediska kliniken, sjukvÃ¥rdsorganisationen HÃ¤ssleholm/CSK, HÃ¤ssleholm, Sweden	https://ClinicalTrials.gov/show/NCT00806871	Yes, https://jamanetwork.com/journals/jamanetworkopen/fullarticle/2785384
276	Effect of Lumbrical Stretching on Carpal Tunnel Syndrome		Completed	124	Carpal Tunnel Syndrome	Yes	Other: Lumbrical splint and Lumbrical exercises	Carpal Tunnel Syndrome Symptom Severity and Functional Status Scale (CTS-SSFS)	Not Applicable	Allocation: Randomized|Intervention Model: Factorial Assignment|Masking: Single (Outcomes Assessor)|Primary Purpose: Treatment		University of Pittsburgh, Pittsburgh, Pennsylvania, United States	https://ClinicalTrials.gov/show/NCT00803257	Yes, https://pubmed.ncbi.nlm.nih.gov/22200381/
277	The Treatment of Carpal Tunnel Syndrome Using Thumb Pressure Along the Median Nerve		Completed	60E	Carpal Tunnel Syndrome	Yes	Procedure: Active Comparator, ischemic compressions	Pain,functional disabilities	Phase 1|Phase 2	Allocation: Randomized|Intervention Model: Crossover Assignment|Masking: Single (Participant)|Primary Purpose: Treatment		Guy Hains 2930 CÃ´te Richelieu, Trois-RiviÃ¨res, Quebec, Canada	https://ClinicalTrials.gov/show/NCT00634699	No
278	Post-operative Mobilization for Carpal Tunnel Syndrome		Completed	100E	Carpal Tunnel Syndrome	Yes	Procedure: Carpal tunnel release surgery	Function assessment questionnaire score, pain score questionnaire, and measurements will be used to determine outcome.	Not Applicable	Allocation: Randomized|Intervention Model: Parallel Assignment|Masking: Single (Outcomes Assessor)|Primary Purpose: Treatment		Vanderbilt Orthopaedic Institute, Nashville, Tennessee, United States	https://ClinicalTrials.gov/show/NCT00435149	No
279	Treatment Efficacy of OMT for Carpal Tunnel Syndrome		Completed	138	Carpal Tunnel Syndrome	Yes	Procedure: Osteopathic Manipulative Treatment|Procedure: Placebo Sub-Therapeutic Ultrasound	Changes in the Median motor and sensory distal latencies.|Improvement in the patients'self-reported symptoms and functionality scores.|Strength measured with one grip and three pinch strength tests.|Changes in sensation as measured by Current Perceptual Threshold.|Changes in the transverse and anterior/posterior interior diameters and cross-sectional areas of the carpal tunnel.|Carpal tunnel edem…	Phase 2	Allocation: Randomized|Intervention Model: Parallel Assignment|Masking: Triple (Participant, Care Provider, Outcomes Assessor)|Primary Purpose: Treatment			https://ClinicalTrials.gov/show/NCT00394043	Yes, https://journals.lww.com/spinejournal/Fulltext/2003/07010/Osteopathic_Manipulative_Treatment_for_Chronic_Low.2.aspx
280	Efficacy of Wrist/Hand Splints and Tendon/Nerve Gliding Exercises for Carpal Tunnel Syndrome: A RCT		Completed	56	Carpal Tunnel Syndrome	Yes	Device: Splint fabricated by an OT versus an off-the-shelf splint	Carpal Tunnel Syndrome Symptom Severity & Functional Status Scale	Not Applicable	Allocation: Randomized|Intervention Model: Parallel Assignment|Masking: None (Open Label)|Primary Purpose: Treatment			https://ClinicalTrials.gov/show/NCT00336622	No
281	Short and Long Term Exposure to Unique, Time-Varying Pulsed Electro-Magnetic Fields in Refractory Carpal Tunnel Syndrome		Completed	50	Refractory Carpal Tunnel Syndrome|Neurpathic Pain|Neuromodulaton	Yes	Device: reduction of pain scores by magnetic energy	VAS Pain scores 0-10 (leikert scale)|VAS Sleep interrupption 0-10|Neuropathic Pain scale (NPS)|Neurological Exam|Median nerve distal latencies (CMAP/SNAP)|Hand help Dynamometry and Finger gauge pressures|CPT (Neurometer)|PGIC	Phase 4	Allocation: Randomized|Intervention Model: Parallel Assignment|Masking: Double|Primary Purpose: Treatment		Michael I. Weintraub MD, PC, Briarcliff, New York, United States	https://ClinicalTrials.gov/show/NCT00277563	Yes, https://pubmed.ncbi.nlm.nih.gov/18777606/
282	Gabapentin for Carpal Tunnel Syndrome		Completed	150	Carpal Tunnel Syndrome	Yes	Drug: Gabapentin|Other: placebo	Global symptom score (GSS) recorded by a physician blinded to the allocation of treatment at 8 weeks|GSS at 2 weeks|Grip strength as functional assessment at 2 and 8 weeks|Tolerability	Phase 3	Allocation: Randomized|Intervention Model: Parallel Assignment|Masking: Triple (Participant, Investigator, Outcomes Assessor)|Primary Purpose: Treatment		Prince of Wales Hospital, Shatin, New Territories, Hong Kong|North District Hospital, Sheung Shui, New Territories, Hong Kong	https://ClinicalTrials.gov/show/NCT00137735	Yes, https://pubmed.ncbi.nlm.nih.gov/21143704/
283	Protective Brace to Prevent Hand and Arm Injuries		Completed	15	Cumulative Trauma Disorders|Carpal Tunnel Syndrome	Yes	Device: piezoelectric wrist brace		Not Applicable	Allocation: Non-Randomized|Intervention Model: Single Group Assignment|Masking: Single|Primary Purpose: Prevention		UCLA Hand Center, Los Angeles, California, United States	https://ClinicalTrials.gov/show/NCT00074893	No
284	Carpal Tunnel Syndrome: Diagnosis and Treatment Trial		Completed	116	Carpal Tunnel Syndrome	Yes	Procedure: Early Carpal Tunnel Release for Mild or Moderate CTS|Other: MR Nerve Imaging for CTS	Carpal Tunnel Syndrome Assessment Questionnaire- function scale|CTSAQ symptom scale|CTSAQ-function|CTSAQ-symptom|SF36	Not Applicable	Allocation: Randomized|Intervention Model: Parallel Assignment|Masking: None (Open Label)|Primary Purpose: Treatment		University of Washington Medical Center, Seattle, Washington, United States	https://ClinicalTrials.gov/show/NCT00032227	Yes, https://pubmed.ncbi.nlm.nih.gov/19782873/
285	Sham Device, Pill Placebo or Treatment For Arm Pain		Completed	240	Cumulative Trauma Disorders|Repetitive Strain Injury|Carpal Tunnel Syndrome|Pain	Yes	Procedure: Acupuncture|Drug: Amitriptyline		Phase 2	Allocation: Randomized|Primary Purpose: Treatment		Beth Israel Deaconess Medical Center, Boston, Massachusetts, United States|Cambridge Hospital, Cambridge, Massachusetts, United States	https://ClinicalTrials.gov/show/NCT00029497	Yes, https://www.ncbi.nlm.nih.gov/pmc/articles/PMC1370970/
286	Acupuncture for Carpal Tunnel Syndrome		Completed	144	Carpal Tunnel Syndrome	Yes	Procedure: Acupuncture therapy		Phase 2	Allocation: Randomized|Intervention Model: Parallel Assignment|Masking: Double|Primary Purpose: Treatment			https://ClinicalTrials.gov/show/NCT00000394	No
287	Compassionate Treatment of Patients With Inborn Errors of Bile Acid Metabolism With Cholic Acid		Completed	85	Infantile Refsum's Disease|Zellweger Syndrome|Adrenoleukodystrophy|Peroxisomal Disorders|Cholestasis	Yes	Drug: Cholic Acids	Number of Participants With Excretion of Atypical Bile Acids in Urine by Category|Change in Liver Function Tests (LFTs) Measured in Serum|Liver Histology|Height and Weight|Adverse Events	Phase 3	Allocation: N/A|Intervention Model: Single Group Assignment|Masking: None (Open Label)|Primary Purpose: Treatment		Cincinnati Children's Hospital Medical Center, Cincinnati, Ohio, United States	https://ClinicalTrials.gov/show/NCT00007020	No
